# Supplementary material for: A novel LUAD prognosis prediction model based on immune checkpoint-related lncRNAs
Source: Front Genet. 2022 Sep 21;13:1016449. doi: 10.3389/fgene.2022.1016449 (PMC9533213; doi:10.3389/fgene.2022.1016449)
Supplement: Supplementary file 1 [file DataSheet1.xlsx]

## Sheet: S1
ICP-associated genes
ADORA2A
BTLA
BTNL2
C10orf54
CD160
CD200
CD200R1
CD244
CD27
CD274
CD276
CD28
CD40
CD40LG
CD44
CD48
CD70
CD80
CD86
CTLA4
HAVCR2
HHLA2
ICOS
ICOSLG
IDO1
IDO2
KIR3DL1
LAG3
LAIR1
LGALS9
NRP1
PDCD1LG2
PDCD1
TIGIT
TMIGD2
TNFRSF14
TNFRSF18
TNFRSF25
TNFRSF4
TNFRSF8
TNFRSF9
TNFSF14
TNFSF15
TNFSF18
TNFSF4
TNFSF9
VTCN1

## Sheet: S2
Clinical information
Id	futime	fustat	Age	Gender	Grade	Stage	T	M	N
TCGA-J2-8192	739	0	65	FEMALE	unknow	Stage IIA	T2a	MX	N1
TCGA-91-8499	36	0	76	FEMALE	unknow	Stage IA	T1b	MX	N0
TCGA-53-7624	1043	1	40	FEMALE	unknow	Stage IV	T2	M1	N0
TCGA-55-6986	3261	0	74	FEMALE	unknow	Stage IB	T2	M0	N0
TCGA-38-4632	1357	1	42	MALE	unknow	Stage IV	T2	M1	N1
TCGA-78-7146	173	1	71	FEMALE	unknow	Stage IIIA	T2	M0	N2
TCGA-NJ-A4YG	2261	0	65	MALE	unknow	Stage IB	T2	M0	N0
TCGA-86-8279	949	0	46	MALE	unknow	Stage IIA	T2a	M0	N1
TCGA-50-6591	119	1	63	FEMALE	unknow	Stage IV	T2	M1	N0
TCGA-50-5939	460	1	85	MALE	unknow	Stage IB	T2	M0	N0
TCGA-62-8402	1498	1	73	FEMALE	unknow	Stage IIIA	T2	M0	N2
TCGA-49-4506	999	1	68	FEMALE	unknow	Stage IIB	T2	M0	N1
TCGA-91-6847	842	0	62	FEMALE	unknow	Stage IB	T2	MX	N0
TCGA-97-8547	657	0	78	FEMALE	unknow	Stage IIIA	T2a	MX	N2
TCGA-97-7546	1285	0	76	FEMALE	unknow	Stage IA	T1	MX	N0
TCGA-73-4659	711	1	66	MALE	unknow	Stage IIIA	T2	M0	N2
TCGA-55-A48Y	630	0	69	MALE	unknow	Stage IIA	T2b	M0	N0
TCGA-50-5049	3094	0	70	MALE	unknow	Stage IA	T2	M0	N0
TCGA-44-3396	1130	0	74	FEMALE	unknow	Stage IIIA	T2	M0	N2
TCGA-05-4405	610	0	74	FEMALE	unknow	Stage IB	T2	M0	N0
TCGA-78-8662	3361	1	53	FEMALE	unknow	Stage IB	T2	M0	N0
TCGA-50-8460	829	0	74	MALE	unknow	Stage IA	T1a	M0	N0
TCGA-55-8087	462	0	59	FEMALE	unknow	Stage IB	T2a	MX	N0
TCGA-MP-A4TA	950	1	75	FEMALE	unknow	Stage IA	T1	M0	N0
TCGA-55-7815	773	0	76	MALE	unknow	Stage IB	T2a	MX	N0
TCGA-55-8096	719	1	67	FEMALE	unknow	Stage IB	T2a	MX	N0
TCGA-NJ-A55R	603	0	67	MALE	unknow	Stage IA	T1b	MX	N0
TCGA-91-7771	492	0	62	MALE	unknow	Stage IIB	T3	MX	N0
TCGA-69-7760	202	0	73	MALE	unknow	Stage IIB	T3	M0	N0
TCGA-44-5644	863	0	51	FEMALE	unknow	Stage IB	T2a	unknow	N0
TCGA-69-7973	230	0	42	FEMALE	unknow	Stage IB	T2a	M0	N0
TCGA-44-6145	595	0	62	FEMALE	unknow	Stage IA	T1	M0	N0
TCGA-64-1676	1728	0	58	MALE	unknow	Stage IA	T1a	M0	N0
TCGA-97-7553	1870	0	58	FEMALE	unknow	Stage IA	T1	MX	N0
TCGA-55-8511	552	0	73	FEMALE	unknow	Stage IB	T2a	MX	N0
TCGA-MP-A4TF	336	1	58	FEMALE	unknow	Stage IIA	T2b	M0	N0
TCGA-55-8204	515	0	87	FEMALE	unknow	Stage IB	T2a	MX	N0
TCGA-55-8616	48	0	58	FEMALE	unknow	Stage IB	T2a	M0	N0
TCGA-86-8281	0	0	75	MALE	unknow	Stage IA	T1	M0	NX
TCGA-55-7574	995	1	64	FEMALE	unknow	Stage IB	T2a	M0	N0
TCGA-L9-A743	664	0	56	MALE	unknow	Stage IIA	T2a	M0	N1
TCGA-73-4670	131	0	69	FEMALE	unknow	Stage IV	T2	M1	N0
TCGA-50-5066	1442	0	72	MALE	unknow	Stage IB	T2	M0	N0
TCGA-75-5126		0	unknow	FEMALE	unknow	Stage IIIA	T3	M0	N2
TCGA-64-5779	864	0	61	MALE	unknow	Stage IIIA	T2	M0	N2
TCGA-55-6543	435	0	60	FEMALE	unknow	Stage IA	T1b	MX	N0
TCGA-55-A48Z	651	0	60	FEMALE	unknow	Stage IIIB	T1a	MX	N3
TCGA-86-8278	944	0	63	FEMALE	unknow	Stage IIB	T2	M0	N1
TCGA-L4-A4E5	578	0	48	FEMALE	unknow	Stage I	T1	M0	N0
TCGA-49-4505	428	1	61	FEMALE	unknow	Stage IIB	T2	M0	N1
TCGA-69-7980	411	0	70	FEMALE	unknow	Stage I	T1b	M0	N0
TCGA-55-7725	442	0	68	FEMALE	unknow	Stage IA	T1a	MX	N0
TCGA-78-7162	3169	1	75	MALE	unknow	Stage IA	T1	M0	N0
TCGA-80-5608	2832	0	unknow	FEMALE	unknow	Stage IA	T1	M0	N0
TCGA-78-7159	1974	0	60	FEMALE	unknow	Stage IA	T1	M0	NX
TCGA-MP-A4TI	429	1	72	MALE	unknow	Stage IIA	T2a	M0	N1
TCGA-78-7542	321	1	56	MALE	unknow	Stage IB	T2	M0	N0
TCGA-91-6836	417	0	52	FEMALE	unknow	Stage IB	T2	MX	N0
TCGA-78-7537	1622	1	72	MALE	unknow	Stage IB	T2	M0	N0
TCGA-97-7941	484	0	72	FEMALE	unknow	Stage IA	T1b	MX	N0
TCGA-MP-A4TJ	339	1	62	FEMALE	unknow	Stage IA	T1	M0	N0
TCGA-78-8660	321	1	69	MALE	unknow	Stage IIB	T2	M0	N1
TCGA-49-AARQ	6732	0	41	FEMALE	unknow	Stage I	T2	MX	N0
TCGA-05-4415	91	1	57	MALE	unknow	Stage IIIB	T4	M0	N2
TCGA-86-A4JF	737	1	56	MALE	unknow	Stage IIB	T3	M0	N0
TCGA-86-7701	947	0	66	MALE	unknow	Stage IV	T2	M1	N0
TCGA-44-3918	1036	0	60	FEMALE	unknow	Stage IA	T1	M0	N0
TCGA-50-6597	1268	1	79	FEMALE	unknow	Stage IB	T2	M0	N0
TCGA-NJ-A4YI	4	1	87	FEMALE	unknow	Stage IIIA	T2	M0	N2
TCGA-86-8280	701	0	54	FEMALE	unknow	Stage IIA	T2b	M0	N0
TCGA-44-2666	97	1	43	MALE	unknow	Stage IB	T2	M0	N0
TCGA-78-7154	593	1	72	MALE	unknow	Stage IIIA	T3	M0	N2
TCGA-55-A491	626	0	81	FEMALE	unknow	Stage IA	T1b	MX	N0
TCGA-05-4390	1126	0	58	FEMALE	unknow	Stage IB	T2	M0	N0
TCGA-05-4382	607	0	68	MALE	unknow	Stage IB	T2	M0	N0
TCGA-55-8206	888	0	56	MALE	unknow	Stage IA	T1b	M0	N0
TCGA-55-7576	670	0	54	MALE	unknow	Stage IB	T2a	M0	N0
TCGA-55-8506	11	0	62	FEMALE	unknow	Stage IIB	T3	MX	N0
TCGA-50-5930	282	1	47	MALE	unknow	Stage IIIA	T2	M0	N2
TCGA-05-4403	578	0	76	MALE	unknow	Stage IB	T2	M0	N0
TCGA-55-7911	537	0	70	FEMALE	unknow	Stage IA	T1a	MX	N0
TCGA-78-7143	4961	1	62	FEMALE	unknow	Stage IB	T2	M0	N0
TCGA-62-A46P	594	1	65	MALE	unknow	Stage IB	T2	M0	N0
TCGA-95-8494	84	0	67	MALE	unknow	Stage IIA	T2a	M0	N1
TCGA-35-5375	264	0	61	MALE	unknow	Stage IIIA	T2	M0	N2
TCGA-78-7163	7248	0	60	MALE	unknow	Stage IB	T2	M0	N0
TCGA-05-4417	455	0	51	FEMALE	unknow	Stage IB	T2	M0	N0
TCGA-91-6828	323	0	70	MALE	unknow	Stage IA	T1a	M0	N0
TCGA-44-A47A	466	0	78	FEMALE	unknow	Stage IB	T2a	MX	N0
TCGA-L9-A443	193	1	63	FEMALE	unknow	Stage IA	T1a	MX	N0
TCGA-86-A4D0	116	1	48	MALE	unknow	Stage IIA	T2b	M0	N0
TCGA-44-A479	486	0	73	FEMALE	unknow	Stage IB	T2	MX	N0
TCGA-97-A4LX	614	0	81	MALE	unknow	Stage IB	T2a	M0	N0
TCGA-49-4486	2318	1	72	MALE	unknow	Stage IA	T1	M0	N0
TCGA-50-5932	1235	1	75	MALE	unknow	Stage IIB	T2	M0	N1
TCGA-86-8073	740	0	58	MALE	unknow	Stage IB	T2a	M0	N0
TCGA-NJ-A55O	13	0	56	FEMALE	unknow	Stage IIA	T1b	M0	N1
TCGA-55-A494	481	0	61	FEMALE	unknow	Stage IB	T2a	MX	N0
TCGA-69-7765	165	0	56	MALE	unknow	unknow	T4	MX	N0
TCGA-86-8672	19	1	59	MALE	unknow	Stage IIB	T3	M0	N0
TCGA-49-4488	869	1	74	FEMALE	unknow	Stage IA	T1	MX	N0
TCGA-55-7903	567	0	64	MALE	unknow	Stage IA	T1b	MX	N0
TCGA-MP-A4T2	1136	1	71	MALE	unknow	Stage IA	T1	M0	N0
TCGA-49-4487	855	1	72	FEMALE	unknow	Stage IA	T1	M0	N0
TCGA-99-8033	656	1	74	FEMALE	unknow	Stage IV	TX	M1	NX
TCGA-50-5068	1499	1	59	FEMALE	unknow	Stage IIB	T2	MX	N1
TCGA-55-6978	176	1	81	MALE	unknow	Stage IIA	T2b	MX	N0
TCGA-91-A4BC	44	0	59	MALE	unknow	Stage IIA	T2b	MX	N0
TCGA-49-4490	385	1	45	FEMALE	unknow	Stage IIIA	T3	M0	N2
TCGA-86-7955	1072	0	62	MALE	unknow	Stage IB	T2a	M0	N0
TCGA-05-4430	761	0	59	FEMALE	unknow	Stage IB	T2	M0	N0
TCGA-44-3398	1163	0	77	FEMALE	unknow	Stage IA	T1b	M0	N0
TCGA-49-4507	268	1	73	FEMALE	unknow	Stage IIIA	T3	M0	N1
TCGA-97-A4M5	634	0	83	MALE	unknow	Stage IA	T1b	M0	N0
TCGA-49-6745	522	0	82	MALE	unknow	Stage IIIA	T2a	M0	N2
TCGA-86-8674	806	0	50	MALE	unknow	Stage IIA	T2a	M0	N1
TCGA-05-4384	426	0	66	MALE	unknow	Stage IIIA	T2	M0	N2
TCGA-69-7979	408	0	71	FEMALE	unknow	Stage IB	T2a	MX	N0
TCGA-78-7147	586	1	67	FEMALE	unknow	Stage IIB	T2	M0	N1
TCGA-93-7347	683	0	76	FEMALE	unknow	Stage IA	T1a	MX	N0
TCGA-49-4514	1700	0	79	FEMALE	unknow	Stage IA	T1	M0	N0
TCGA-49-6742	488	1	70	MALE	unknow	Stage IIA	T2a	M0	N1
TCGA-MN-A4N1	827	0	60	MALE	unknow	Stage IIA	T2a	M0	N1
TCGA-J2-A4AD	550	1	61	FEMALE	unknow	Stage IA	T1a	MX	N0
TCGA-78-7160	697	1	61	MALE	unknow	Stage IV	T4	M1	N2
TCGA-05-4397	731	1	65	MALE	unknow	Stage IIB	T2	M0	N1
TCGA-91-8497	434	1	75	FEMALE	unknow	Stage IA	T1a	MX	N0
TCGA-55-7283	609	0	76	FEMALE	unknow	Stage IIIA	T3	MX	N2
TCGA-05-4244	0	0	70	MALE	unknow	Stage IV	T2	M1	N2
TCGA-91-6848	224	0	59	MALE	unknow	Stage IIIA	T2	MX	N2
TCGA-MP-A4TD	307	1	71	MALE	unknow	Stage IIIA	T2	M0	N2
TCGA-55-8620	375	1	60	MALE	unknow	Stage IV	T1a	M1b	N1
TCGA-97-7547	1965	0	67	FEMALE	unknow	Stage IB	T2	MX	N0
TCGA-44-6777	987	1	85	FEMALE	unknow	Stage IB	T2	MX	NX
TCGA-38-4629	864	1	68	MALE	unknow	Stage IIB	T3	M0	N0
TCGA-55-8097	476	0	60	FEMALE	unknow	Stage IA	T1a	MX	N0
TCGA-97-8179	435	0	72	MALE	unknow	Stage IA	T1a	M0	N0
TCGA-78-8648	1209	1	58	FEMALE	unknow	Stage IIB	T3	M0	N0
TCGA-75-5125	2027	1	unknow	MALE	unknow	Stage IIB	T2	M0	N1
TCGA-95-7944	377	0	71	MALE	unknow	Stage IA	T1a	M0	N0
TCGA-44-6147	845	0	67	FEMALE	unknow	Stage IA	T1b	M0	NX
TCGA-55-7727	119	0	70	MALE	unknow	Stage IIIA	T1a	MX	N2
TCGA-95-7039	1272	0	54	FEMALE	unknow	Stage IIB	T3	MX	N0
TCGA-55-6975	118	1	61	MALE	unknow	Stage IIB	T2	M0	N1
TCGA-05-4433	730	0	82	MALE	unknow	Stage IB	T2	M0	N0
TCGA-05-4427	791	0	65	FEMALE	unknow	Stage IIB	T2	M0	N1
TCGA-86-7711	1046	1	70	MALE	unknow	Stage IIA	T2a	M0	N1
TCGA-69-7761	186	0	84	MALE	unknow	Stage IB	T2a	MX	N0
TCGA-44-2661	1159	0	69	FEMALE	unknow	Stage IA	T1	M0	N0
TCGA-55-6981	1379	1	53	FEMALE	unknow	Stage IIIA	T1	M0	N2
TCGA-MP-A4TH	741	0	70	FEMALE	unknow	Stage IA	T1a	M0	N0
TCGA-55-8299	469	1	61	FEMALE	unknow	Stage IA	T1b	MX	N0
TCGA-L4-A4E6	435	0	67	MALE	unknow	Stage IA	T1	M0	N0
TCGA-44-A47F	337	0	74	MALE	unknow	Stage IIB	T2b	M0	N1
TCGA-55-7913	561	1	61	FEMALE	unknow	Stage IA	T1b	MX	N0
TCGA-38-4628	1492	1	65	FEMALE	unknow	Stage IIB	T2	M0	N1
TCGA-67-6215	174	0	52	FEMALE	unknow	Stage IB	T2a	M0	N0
TCGA-NJ-A7XG	617	0	49	MALE	unknow	Stage IIIA	T4	M0	N1
TCGA-67-3772	573	0	82	FEMALE	unknow	Stage IB	T2	M0	N0
TCGA-S2-AA1A	513	0	68	FEMALE	unknow	Stage IA	T1b	M0	N0
TCGA-49-6767	677	0	46	FEMALE	unknow	Stage IIB	T3	MX	N0
TCGA-55-6980	2109	0	56	MALE	unknow	Stage IA	T1	M0	N0
TCGA-44-6144	723	0	58	MALE	unknow	Stage IA	T1a	M0	N0
TCGA-44-5645	852	0	61	FEMALE	unknow	Stage IA	T1	unknow	NX
TCGA-MP-A4T7	167	1	75	FEMALE	unknow	Stage IV	T2	M1	N0
TCGA-62-A46V	2199	0	78	FEMALE	unknow	Stage IB	T2	M0	N0
TCGA-44-6774	658	0	56	FEMALE	unknow	Stage IIIA	T1	M0	N2
TCGA-55-8621	515	0	75	FEMALE	unknow	Stage IA	T1a	MX	N0
TCGA-05-4396	303	1	76	MALE	unknow	Stage IIIB	T4	M0	N1
TCGA-55-7573	487	0	72	FEMALE	unknow	Stage IA	T1b	MX	N0
TCGA-49-AARR	4992	0	68	MALE	unknow	Stage IA	T1	MX	N0
TCGA-97-A4M3	540	0	69	FEMALE	unknow	Stage IA	T1b	M0	N0
TCGA-49-AARO	3759	0	39	FEMALE	unknow	Stage IA	T1a	MX	N0
TCGA-91-6830	60	0	65	FEMALE	unknow	Stage IIA	T1	MX	N1
TCGA-38-6178	448	0	70	FEMALE	unknow	Stage IIIA	T2b	unknow	N2
TCGA-55-8091	600	0	74	MALE	unknow	Stage IB	T2	MX	N0
TCGA-55-8507	418	0	53	MALE	unknow	Stage IA	T1a	MX	N0
TCGA-75-7030		0	unknow	MALE	unknow	Stage IIB	T3	M0	N0
TCGA-86-A456	896	0	78	FEMALE	unknow	Stage IA	T1a	M0	N0
TCGA-55-A492	596	0	70	FEMALE	unknow	Stage IA	T1a	MX	N0
TCGA-64-1678	1189	0	70	FEMALE	unknow	unknow	T2b	M0	N0
TCGA-62-8399	2696	0	62	MALE	unknow	Stage IIIA	T2	M0	N2
TCGA-55-6985	1233	0	58	FEMALE	unknow	Stage IB	T2	MX	N0
TCGA-44-8120	260	0	58	MALE	unknow	Stage IB	T2a	M0	N0
TCGA-50-5935	653	1	86	FEMALE	unknow	Stage IA	T1	M0	N0
TCGA-50-5044	624	1	72	FEMALE	unknow	Stage IIIB	T4	M0	N1
TCGA-55-8085	904	0	64	MALE	unknow	Stage IA	T1b	M0	N0
TCGA-L9-A444	307	0	60	FEMALE	unknow	Stage IA	T1a	MX	N0
TCGA-55-8615	446	0	67	MALE	unknow	Stage IIIA	T3	MX	N2
TCGA-97-A4M0	652	0	60	FEMALE	unknow	Stage IB	T2a	M0	N0
TCGA-95-7562	87	1	71	MALE	unknow	Stage IIA	T2a	M0	N1
TCGA-38-4626	3674	0	57	FEMALE	unknow	unknow	T2b	M0	N0
TCGA-67-6216	141	0	57	FEMALE	unknow	Stage IA	T1a	M0	N0
TCGA-75-6203		0	unknow	FEMALE	unknow	Stage IIIA	T2	M0	N2
TCGA-67-3773	427	0	84	FEMALE	unknow	Stage IB	T2	M0	N0
TCGA-78-7161	291	1	69	FEMALE	unknow	Stage IIB	T3	M0	N0
TCGA-NJ-A4YQ	1432	0	69	FEMALE	unknow	Stage IA	T1b	M0	N0
TCGA-50-5072	250	1	74	MALE	unknow	Stage IIIA	T2	M0	N2
TCGA-50-5931	434	1	75	FEMALE	unknow	Stage IB	T2	M0	N0
TCGA-49-AARN	1135	1	56	FEMALE	unknow	Stage IA	T1	MX	N0
TCGA-64-1681	1167	1	61	FEMALE	unknow	Stage IA	T1	M0	N0
TCGA-99-7458	747	0	74	FEMALE	unknow	Stage IIIA	T4	M0	N0
TCGA-35-4122	225	0	69	MALE	unknow	Stage IA	T1	M0	N0
TCGA-55-7728	704	0	64	FEMALE	unknow	Stage IB	T2a	MX	N0
TCGA-44-7672	719	0	52	FEMALE	unknow	Stage IA	T1b	M0	N0
TCGA-44-7662	218	0	61	MALE	unknow	Stage IB	T2a	MX	N0
TCGA-86-7714	625	1	61	FEMALE	unknow	Stage IIIA	T1b	M0	N2
TCGA-97-7552	1932	0	70	MALE	unknow	Stage IB	T2	MX	N0
TCGA-44-5643	1013	0	53	MALE	unknow	Stage IIIA	T2b	M0	N2
TCGA-75-7025	3305	0	unknow	MALE	unknow	Stage IB	T2	M0	N0
TCGA-78-8655	2360	0	77	FEMALE	unknow	Stage IA	T1	M0	N0
TCGA-97-7937	564	0	65	MALE	unknow	Stage IB	T2a	MX	N0
TCGA-64-1679	2488	0	58	FEMALE	unknow	Stage IIIA	T1	M0	N2
TCGA-86-A4P8	805	0	59	FEMALE	unknow	Stage IIIA	T1b	MX	N2
TCGA-55-8205	599	0	76	FEMALE	unknow	Stage IIA	T2b	M0	N0
TCGA-44-2668	761	1	51	MALE	unknow	Stage IB	T2	M0	N0
TCGA-NJ-A4YP	50	0	52	MALE	unknow	Stage IB	T2a	M0	N0
TCGA-49-4494	1081	1	77	MALE	unknow	Stage IIIA	T3	M0	N2
TCGA-49-AAR9	260	1	61	MALE	unknow	Stage IIB	T3	MX	N0
TCGA-38-4625	2973	0	66	FEMALE	unknow	Stage IB	T2a	M0	N0
TCGA-44-7661	557	1	69	FEMALE	unknow	Stage IB	T2a	M0	N0
TCGA-55-7726	652	0	72	FEMALE	unknow	Stage IA	T1b	MX	N0
TCGA-75-6205		1	unknow	FEMALE	unknow	Stage IB	T2a	M0	N0
TCGA-55-6972	1632	1	72	MALE	unknow	Stage IB	T2	M0	N0
TCGA-86-8359	444	1	52	MALE	unknow	Stage IIIA	T3	M0	N2
TCGA-50-6673	22	1	84	FEMALE	unknow	Stage I	T1	M0	N0
TCGA-44-3917	1183	0	33	FEMALE	unknow	Stage IB	T2	M0	N0
TCGA-95-7567	568	0	61	MALE	unknow	Stage IIB	T2b	M0	N1
TCGA-97-8176	468	1	63	MALE	unknow	Stage IIIA	T3	M0	N1
TCGA-64-1677	628	1	77	FEMALE	unknow	Stage IIIA	T2	M0	N2
TCGA-50-5942	1847	0	67	FEMALE	unknow	Stage IA	T1	M0	N0
TCGA-38-4627	1147	1	64	FEMALE	unknow	Stage IIA	T1b	M0	N1
TCGA-86-8055	124	1	79	MALE	unknow	Stage IIA	T2a	M0	N1
TCGA-55-A4DF	440	1	88	MALE	unknow	Stage IA	T1b	MX	N0
TCGA-44-2664	1251	0	66	FEMALE	unknow	Stage IA	T1	M0	N0
TCGA-44-A47B	287	0	79	MALE	unknow	Stage IB	T2a	M0	N0
TCGA-62-A46R	1725	1	54	FEMALE	unknow	Stage IB	T2	M0	N0
TCGA-71-8520	210	1	60	FEMALE	unknow	Stage IB	T2	M0	N0
TCGA-80-5611	2595	0	unknow	MALE	unknow	Stage IB	T2	M0	N0
TCGA-05-4250	121	1	79	FEMALE	unknow	Stage IIIA	T3	M0	N1
TCGA-78-7158	179	1	59	FEMALE	unknow	Stage IIIB	T4	M0	N2
TCGA-53-7813	424	0	51	FEMALE	unknow	Stage IIIB	T4	M0	N0
TCGA-55-6970	464	1	67	FEMALE	unknow	Stage IIIA	T2	MX	N2
TCGA-73-A9RS	340	1	41	MALE	unknow	Stage IIB	T3	M0	N0
TCGA-69-7764	414	0	75	MALE	unknow	Stage IA	T1b	M0	N0
TCGA-55-8094	541	0	51	MALE	unknow	Stage IV	T2b	M1b	N0
TCGA-95-A4VN	553	0	62	FEMALE	unknow	Stage IIA	T2a	M0	N1
TCGA-69-8254	409	0	85	MALE	unknow	unknow	T2b	unknow	unknow
TCGA-49-AAR3	1893	0	69	MALE	unknow	Stage IIB	T2	MX	N1
TCGA-49-4510	896	1	51	FEMALE	unknow	Stage IIB	T2	M0	N1
TCGA-55-7281	872	0	70	FEMALE	unknow	Stage IA	T1b	M0	N0
TCGA-69-7763	690	0	69	MALE	unknow	Stage IA	T1b	M0	N0
TCGA-78-7148	626	1	71	MALE	unknow	Stage IIB	T2	M0	N1
TCGA-97-A4M7	629	0	74	MALE	unknow	Stage IA	T1b	M0	N0
TCGA-86-8668	423	0	61	FEMALE	unknow	Stage IA	T1b	M0	N0
TCGA-49-AAQV	677	1	63	FEMALE	unknow	Stage II	T1	MX	N1
TCGA-71-6725	256	0	48	FEMALE	unknow	Stage IB	T2	M0	N0
TCGA-55-7570	824	0	60	MALE	unknow	Stage IA	T1a	MX	N0
TCGA-05-4402	244	1	57	FEMALE	unknow	Stage IV	T2	M1	NX
TCGA-67-4679	448	0	69	MALE	unknow	unknow	T3	M0	N0
TCGA-05-4422	365	0	68	MALE	unknow	Stage IB	T2	M0	N0
TCGA-55-7227	952	1	77	MALE	unknow	Stage IIIA	T3	MX	N1
TCGA-55-1594	1178	0	68	MALE	unknow	Stage IIIA	T2	M0	N2
TCGA-49-AAR4	879	1	51	MALE	unknow	Stage IIIA	T2	MX	N2
TCGA-62-A46Y	414	1	70	FEMALE	unknow	Stage IIIA	T2	M0	N2
TCGA-86-8054	1148	0	61	MALE	unknow	Stage IIB	T2b	M0	N1
TCGA-62-A46S	1653	1	73	MALE	unknow	Stage IB	T2	M0	N0
TCGA-97-8177	499	0	59	FEMALE	unknow	Stage IB	T2a	M0	N0
TCGA-05-5425	882	0	68	MALE	unknow	Stage IIB	T2b	M0	N1
TCGA-49-6744	1683	0	64	FEMALE	unknow	Stage IIA	T2a	MX	N1
TCGA-44-6778	1864	0	59	MALE	unknow	Stage IA	T1	MX	N0
TCGA-75-6206	2590	0	unknow	MALE	unknow	Stage IB	T2	M0	N0
TCGA-80-5607		0	unknow	FEMALE	unknow	Stage IIB	T2	M0	N1
TCGA-NJ-A4YF	2161	0	50	FEMALE	unknow	Stage IA	T1	M0	N0
TCGA-78-7220	807	1	53	FEMALE	unknow	Stage IIIA	T2	M0	N2
TCGA-50-6595	189	1	74	FEMALE	unknow	Stage IIIA	T2	M0	N2
TCGA-78-7167	2681	1	77	MALE	unknow	Stage IV	T2	M1	N0
TCGA-95-7948	476	0	42	FEMALE	unknow	Stage IB	T2a	M0	N0
TCGA-75-6207		1	unknow	MALE	unknow	Stage IIIA	T2	M0	N2
TCGA-05-4389	1369	0	70	MALE	unknow	Stage IA	T1	M0	N0
TCGA-05-5429	275	1	60	MALE	unknow	Stage IIIA	T3	M0	N2
TCGA-55-7907	343	1	77	MALE	unknow	Stage IIA	T2a	MX	N1
TCGA-67-3776	61	0	57	FEMALE	unknow	Stage IIB	T2	M0	N1
TCGA-73-4677	38	1	74	MALE	unknow	unknow	T2a	M0	N0
TCGA-97-8172	545	0	75	FEMALE	unknow	Stage IB	T2a	M0	N0
TCGA-75-5147	1333	0	unknow	FEMALE	unknow	Stage IB	T2	M0	N0
TCGA-50-5045	2174	1	57	FEMALE	unknow	unknow	T2	M0	N1
TCGA-44-A4SU	409	1	67	FEMALE	unknow	Stage IA	T1a	MX	N0
TCGA-55-8301	534	0	58	MALE	unknow	Stage IB	T2a	MX	N0
TCGA-55-1596	2065	0	55	MALE	unknow	Stage IIB	T2	M0	N1
TCGA-55-A4DG	608	0	71	MALE	unknow	Stage IA	T1b	MX	N0
TCGA-49-AARE	1229	1	51	FEMALE	unknow	Stage IA	T1	MX	N0
TCGA-50-6592	777	1	71	FEMALE	unknow	Stage IB	T2	M0	N0
TCGA-J2-A4AG	988	0	66	FEMALE	unknow	Stage IA	T1b	MX	N0
TCGA-67-3771	610	0	77	FEMALE	unknow	Stage IA	T1	M0	N0
TCGA-73-4662	2515	0	65	FEMALE	unknow	Stage IA	T1	M0	N0
TCGA-05-5420	457	0	67	MALE	unknow	Stage IIIA	T2	M0	N2
TCGA-86-8056	139	0	63	FEMALE	unknow	Stage IIIA	T4	M0	N0
TCGA-J2-A4AE	1079	0	77	FEMALE	unknow	Stage IA	T1a	MX	N0
TCGA-44-7669	574	1	59	MALE	unknow	Stage IIA	T1b	MX	N1
TCGA-44-8119	285	0	73	MALE	unknow	Stage IIB	T3	M0	N0
TCGA-50-5941	1474	0	55	FEMALE	unknow	Stage IIIA	T2a	M0	N2
TCGA-64-5781	1559	0	55	FEMALE	unknow	Stage IB	T2	M0	N0
TCGA-73-4666	800	0	52	FEMALE	unknow	Stage IV	T1	M1	N0
TCGA-L9-A8F4	476	0	64	FEMALE	unknow	Stage IB	T2a	MX	N0
TCGA-69-8253	426	0	59	FEMALE	unknow	Stage IIA	T1a	MX	N1
TCGA-97-8552	626	0	55	FEMALE	unknow	Stage I	T1a	MX	N0
TCGA-44-6776	2616	0	60	FEMALE	unknow	Stage IA	T1	MX	N0
TCGA-L9-A5IP	58	1	40	FEMALE	unknow	Stage IV	T3	M1b	N2
TCGA-44-6148	704	0	60	MALE	unknow	Stage IA	T1b	M0	N0
TCGA-38-4630	1073	1	75	FEMALE	unknow	Stage IB	T2	M0	N0
TCGA-95-7947	477	0	67	MALE	unknow	Stage IA	T1a	M0	N0
TCGA-4B-A93V	300	1	52	FEMALE	unknow	Stage IA	T1b	M0	N0
TCGA-86-8076	993	0	42	MALE	unknow	Stage IA	T1	M0	N0
TCGA-05-4410	0	0	62	MALE	unknow	Stage IB	T2	M0	N0
TCGA-62-A472	910	0	70	MALE	unknow	Stage IIB	T3	M0	N0
TCGA-55-6968	1293	1	61	MALE	unknow	Stage IV	T1	M1	N0
TCGA-55-8514	520	0	70	FEMALE	unknow	Stage IB	T2a	MX	N0
TCGA-75-7031		0	unknow	FEMALE	unknow	Stage IB	T2	M0	N0
TCGA-62-8397	1289	0	70	FEMALE	unknow	Stage IIB	T3	M0	N0
TCGA-86-7953	997	0	69	FEMALE	unknow	Stage IA	T1b	M0	N0
TCGA-75-5146	2368	0	unknow	MALE	unknow	Stage IB	T2	M0	N0
TCGA-44-A47G	351	0	73	FEMALE	unknow	Stage IA	T1	M0	N0
TCGA-86-8671	839	0	72	FEMALE	unknow	Stage IIB	T2b	M0	N1
TCGA-86-8358	653	0	44	MALE	unknow	Stage IB	T2a	M0	N0
TCGA-93-A4JN	718	0	71	MALE	unknow	Stage IV	T2a	M1a	N0
TCGA-05-4432	761	0	66	MALE	unknow	Stage IIB	T2	M0	N1
TCGA-86-8669	938	0	64	MALE	unknow	Stage IA	T1b	M0	N0
TCGA-95-A4VK	651	0	74	FEMALE	unknow	Stage IIIA	T2b	M0	N2
TCGA-44-7670	882	0	47	FEMALE	unknow	Stage IIA	T1b	M0	N1
TCGA-73-7499	1531	1	81	FEMALE	unknow	Stage IB	T2a	M0	N0
TCGA-62-A46U	2067	0	71	FEMALE	unknow	Stage IIB	T2	M0	N1
TCGA-55-8508	617	0	60	FEMALE	unknow	Stage IIA	T2a	MX	N1
TCGA-44-2657	1351	0	74	FEMALE	unknow	Stage IB	T2	M0	NX
TCGA-97-8171	568	0	81	MALE	unknow	Stage IV	T2a	M1a	N2
TCGA-50-5944	1750	0	69	FEMALE	unknow	Stage IA	T1	M0	N0
TCGA-78-7633	1528	1	67	MALE	unknow	Stage IB	T2	M0	N0
TCGA-64-5775	62	1	71	MALE	unknow	Stage IIIA	T4	M0	N0
TCGA-J2-8194	724	0	69	FEMALE	unknow	Stage IIB	T3	MX	N0
TCGA-78-7539	791	0	75	FEMALE	unknow	Stage IIA	T2b	M0	N0
TCGA-91-6829	1258	1	78	MALE	unknow	Stage IB	T2	MX	N0
TCGA-99-8028	1118	0	50	FEMALE	unknow	Stage IA	T1a	M0	N0
TCGA-78-7153	3635	0	65	FEMALE	unknow	Stage IB	T2	M0	N0
TCGA-L9-A50W	442	1	75	MALE	unknow	Stage IIA	T1b	MX	N1
TCGA-50-6594	370	1	79	FEMALE	unknow	Stage IIIA	T3	M0	N2
TCGA-50-5936	257	1	58	MALE	unknow	Stage IIIA	T2	M0	N2
TCGA-05-5428	670	0	57	MALE	unknow	Stage IIA	T1b	M0	N1
TCGA-55-5899	930	0	58	MALE	unknow	unknow	T1a	M0	N1
TCGA-44-7659	691	0	70	MALE	unknow	Stage IA	T1b	MX	N0
TCGA-55-7816	468	1	49	FEMALE	unknow	Stage IV	TX	MX	NX
TCGA-05-4425	669	0	70	FEMALE	unknow	Stage IV	T2	M1	N0
TCGA-44-2665	1301	0	55	FEMALE	unknow	Stage IIB	T2	M0	N1
TCGA-05-4424	913	0	70	MALE	unknow	Stage IIB	T3	M0	N0
TCGA-78-7156	976	1	62	MALE	unknow	Stage IV	T4	M1	N1
TCGA-49-4512	905	1	69	FEMALE	unknow	Stage IIIA	T2	MX	N2
TCGA-78-7536	244	1	69	MALE	unknow	Stage IIIA	T2	M0	N2
TCGA-97-8175	551	0	55	FEMALE	unknow	Stage IB	T2a	M0	N0
TCGA-49-4501	1421	1	67	FEMALE	unknow	Stage IB	T2	M0	N0
TCGA-53-7626	929	1	76	FEMALE	unknow	Stage IIA	T1	M0	N1
TCGA-55-6984	760	1	71	FEMALE	unknow	Stage IIB	T2	M0	N1
TCGA-44-2659	1367	0	65	FEMALE	unknow	Stage IIB	T1	M0	N1
TCGA-MP-A4SW	1778	1	53	MALE	unknow	Stage IIB	T2	M0	N1
TCGA-55-A48X	689	0	63	FEMALE	unknow	Stage IIA	T1b	M0	N1
TCGA-55-1592	701	1	65	MALE	unknow	Stage IA	T2	M0	N0
TCGA-86-8673	862	0	61	MALE	unknow	Stage IB	T2	M0	N0
TCGA-35-4123	182	0	38	MALE	unknow	Stage IA	T1	M0	N0
TCGA-78-8640	7062	0	59	MALE	unknow	Stage IIA	T1	M0	N1
TCGA-75-7027	3059	0	unknow	MALE	unknow	Stage IB	T2	M0	N0
TCGA-99-8032	44	0	61	MALE	unknow	Stage IA	T1a	M0	N0
TCGA-49-6761	354	0	68	FEMALE	unknow	Stage IIIA	T1	MX	N2
TCGA-MP-A4SY	1501	1	61	MALE	unknow	Stage IIB	T2	M0	N1
TCGA-55-A490	99	1	78	MALE	unknow	Stage IIA	T2b	MX	N0
TCGA-93-7348	531	0	75	FEMALE	unknow	Stage IA	T1a	MX	N0
TCGA-49-AAR0	4765	0	57	MALE	unknow	Stage IA	T1	MX	N0
TCGA-93-A4JP	578	0	64	MALE	unknow	Stage IV	TX	M1b	NX
TCGA-55-6979	237	1	59	FEMALE	unknow	Stage IIB	T2	M0	N1
TCGA-73-7498	1189	0	58	FEMALE	unknow	Stage IA	T1b	M0	N0
TCGA-MP-A4T8	161	1	68	MALE	unknow	Stage IIIA	T2	M0	N2
TCGA-50-6590	1288	1	72	FEMALE	unknow	Stage IB	T2	M0	N0
TCGA-64-5815	866	0	74	MALE	unknow	Stage IIB	T2	M0	N1
TCGA-78-7540	1197	1	66	FEMALE	unknow	Stage IB	T2	M0	N0
TCGA-55-8510	539	0	55	FEMALE	unknow	Stage IB	T2a	MX	N0
TCGA-44-7671	889	0	64	MALE	unknow	Stage IB	T2a	M0	N0
TCGA-91-8496	505	0	63	FEMALE	unknow	Stage IB	T2a	MX	NX
TCGA-55-8089	702	1	56	MALE	unknow	Stage IA	T1a	M0	N0
TCGA-99-AA5R	658	0	70	FEMALE	unknow	Stage IA	T1a	M0	N0
TCGA-55-8505	440	0	62	MALE	unknow	Stage IIIA	T1a	MX	N2
TCGA-05-5423	151	0	65	MALE	unknow	Stage IIB	T2	M0	N1
TCGA-55-8614	536	0	76	MALE	unknow	Stage IB	T2a	MX	N0
TCGA-50-5946	1617	0	62	MALE	unknow	Stage IA	T1	MX	N0
TCGA-05-4245	730	0	81	MALE	unknow	Stage IIIA	T2	M0	N2
TCGA-91-A4BD	603	0	78	MALE	unknow	Stage IIA	T1b	MX	N1
TCGA-55-8512	607	1	41	MALE	unknow	Stage IV	T1a	M1b	N1
TCGA-NJ-A55A	15	0	76	FEMALE	unknow	Stage IB	T2	M0	N0
TCGA-05-4434	457	1	67	FEMALE	unknow	Stage IV	T4	M1	N1
TCGA-97-A4M6	568	0	45	FEMALE	unknow	Stage IA	T1a	M0	N0
TCGA-86-7954	605	0	68	FEMALE	unknow	Stage IB	T2	M0	N0
TCGA-78-7150	666	1	59	MALE	unknow	Stage IIB	T2	M0	N1
TCGA-62-A470	1194	1	84	MALE	unknow	Stage IB	T2	M0	N0
TCGA-69-8255	129	0	71	MALE	unknow	Stage IA	T1a	M0	N0
TCGA-55-8208	674	0	73	FEMALE	unknow	Stage IA	T1b	M0	N0
TCGA-50-5051	478	1	42	FEMALE	unknow	Stage IIIA	T2	M0	N2
TCGA-55-7910	1040	0	50	FEMALE	unknow	Stage IIA	T2b	M0	N0
TCGA-38-7271	800	1	72	FEMALE	unknow	Stage IA	T1	M0	N0
TCGA-86-8585	353	0	57	MALE	unknow	Stage IB	T2a	M0	N0
TCGA-86-8075	694	1	66	FEMALE	unknow	Stage IB	T2	M0	N0
TCGA-73-4676	281	1	45	MALE	unknow	Stage IIA	T2a	M0	N1
TCGA-50-5933	2393	1	72	MALE	unknow	Stage IIIB	T4	M0	N2
TCGA-73-4675	922	1	59	MALE	unknow	Stage IIIA	T3	M0	N1
TCGA-55-6987	2137	0	77	MALE	unknow	Stage IA	T1	M0	N0
TCGA-50-5055	1830	1	79	FEMALE	unknow	Stage IIA	T1	M0	N1
TCGA-MN-A4N5	84	0	63	MALE	unknow	Stage IA	T1a	M0	N0
TCGA-38-A44F	133	0	80	MALE	unknow	Stage IB	T2a	M0	N0
TCGA-55-6971	1400	0	59	FEMALE	unknow	Stage IB	T2	MX	N0
TCGA-69-7974	184	0	54	FEMALE	unknow	Stage IIIA	T2a	MX	N2
TCGA-44-6779	500	1	50	FEMALE	unknow	Stage IIB	T2	MX	N1
TCGA-MP-A4TC	74	1	77	MALE	unknow	Stage IIIA	T1	M0	N2
TCGA-55-8302	478	0	54	MALE	unknow	Stage IB	T2	MX	N0
TCGA-67-3774	385	0	73	FEMALE	unknow	Stage IB	T2	M0	N0
TCGA-55-A493	28	0	54	FEMALE	unknow	Stage IB	T2a	M0	N0
TCGA-50-7109	308	1	60	MALE	unknow	Stage IA	T1	M0	N0
TCGA-55-6982	995	1	79	FEMALE	unknow	Stage IIB	T2	M0	N1
TCGA-86-8074	24	0	62	FEMALE	unknow	Stage IIA	T1b	M0	N1
TCGA-69-A59K	591	0	60	FEMALE	unknow	Stage IIB	T3	M0	N0
TCGA-55-8090	598	1	80	MALE	unknow	Stage IA	T1a	M0	N0
TCGA-97-A4M2	624	0	66	MALE	unknow	Stage IA	T1a	M0	N0
TCGA-MP-A4T9	1265	1	54	FEMALE	unknow	Stage IIIA	T2	MX	N2
TCGA-MP-A4TK	582	1	56	FEMALE	unknow	Stage IIB	T2	MX	N1
TCGA-91-6849	35	0	75	FEMALE	unknow	Stage IIIA	T2	MX	N2
TCGA-50-6593	336	1	49	FEMALE	unknow	Stage IIIA	T1	M0	N2
TCGA-95-7043	503	1	63	FEMALE	unknow	Stage IA	T1a	MX	N0
TCGA-55-7724	705	0	76	FEMALE	unknow	Stage IB	T2a	MX	N0
TCGA-53-A4EZ	1071	0	63	MALE	unknow	Stage IIA	T2a	MX	N1
TCGA-44-7667	1097	0	49	FEMALE	unknow	Stage IIB	T3	MX	N0
TCGA-44-8117	385	0	54	FEMALE	unknow	Stage IB	T2a	M0	N0
TCGA-55-6983	2823	0	81	MALE	unknow	Stage IIB	T2	M0	N1
TCGA-44-6146	728	0	64	MALE	unknow	Stage IIB	T3	M0	N0
TCGA-55-8513	791	0	77	FEMALE	unknow	Stage IIB	T3	MX	N0
TCGA-MP-A5C7	2248	0	76	FEMALE	unknow	Stage IB	T2	M0	N0
TCGA-75-6214	1115	1	unknow	FEMALE	unknow	Stage IIIA	T2	M0	N2
TCGA-86-7713	1157	0	70	MALE	unknow	Stage IIA	T2b	M0	N0
TCGA-75-6212	1516	1	unknow	FEMALE	unknow	Stage IIB	T2	M0	N1
TCGA-62-8394	139	1	65	FEMALE	unknow	Stage IIIB	T4	M0	N2
TCGA-64-5778	1305	0	60	MALE	unknow	Stage IB	T2	M0	N0
TCGA-97-8174	164	1	67	MALE	unknow	Stage IIA	T2b	M0	N0
TCGA-50-8459	1119	0	68	MALE	unknow	Stage IIB	T3	M0	N0
TCGA-50-8457	1125	0	63	FEMALE	unknow	Stage IA	T1a	M0	N0
TCGA-97-A4M1	601	0	52	FEMALE	unknow	Stage IA	T1a	M0	N0
TCGA-78-7166	258	1	84	MALE	unknow	Stage IIB	T2	M0	N1
TCGA-83-5908	824	0	59	FEMALE	unknow	Stage IA	T1	M0	N0
TCGA-05-4426	791	0	71	MALE	unknow	Stage IB	T2	M0	N0
TCGA-55-7995	889	0	73	FEMALE	unknow	Stage IA	T1b	M0	N0
TCGA-93-8067	186	0	77	MALE	unknow	Stage IB	T2a	MX	N0
TCGA-55-7284	243	1	74	MALE	unknow	Stage IIB	T3	MX	N0
TCGA-55-1595	1479	0	74	FEMALE	unknow	Stage IA	T1	M0	N0
TCGA-44-2655	1324	0	65	FEMALE	unknow	Stage IA	T1	M0	N0
TCGA-69-8453	813	0	77	MALE	unknow	Stage IIB	T3	MX	N0
TCGA-91-6835	79	0	81	FEMALE	unknow	Stage IA	T1	M0	N0
TCGA-95-8039	830	0	72	MALE	unknow	Stage IA	T1	MX	N0
TCGA-97-7938	18	1	76	FEMALE	unknow	Stage IA	T1a	MX	N0
TCGA-69-7978	134	0	59	MALE	unknow	Stage IIB	T2b	MX	N1
TCGA-55-7994	603	0	81	MALE	unknow	Stage IIB	T3	MX	N0
TCGA-55-8619	416	0	72	FEMALE	unknow	Stage IIB	T3	MX	N0
TCGA-78-7149	3940	0	71	MALE	unknow	Stage IIIB	T4	M0	N0
TCGA-38-4631	354	1	72	FEMALE	unknow	Stage IB	T2	M0	N0
TCGA-44-2662	1280	0	65	MALE	unknow	Stage IB	T2	M0	N0
TCGA-MP-A4SV	2620	1	67	MALE	unknow	Stage IB	T2	M0	N0
TCGA-L9-A7SV	565	0	69	MALE	unknow	Stage IIA	T2a	M0	N1
TCGA-93-A4JQ	526	0	49	MALE	unknow	Stage IA	T1b	MX	N0
TCGA-35-3615	14	0	57	MALE	unknow	Stage IB	T2	M0	N0
TCGA-05-4418	274	1	69	MALE	unknow	Stage IIIA	T3	M0	N2
TCGA-05-4249	1523	0	67	MALE	unknow	Stage IB	T2	M0	N0
TCGA-MN-A4N4	1175	0	57	MALE	unknow	Stage IA	T1b	M0	N0
TCGA-73-4658	1600	1	80	FEMALE	unknow	Stage IB	T2	M0	N0
TCGA-44-A4SS	415	0	73	MALE	unknow	Stage IA	T1b	M0	N0
TCGA-95-A4VP	605	0	66	FEMALE	unknow	Stage IIIA	T2b	M0	N2
TCGA-55-7914	187	1	71	FEMALE	unknow	Stage IIA	T1b	MX	N1
TCGA-78-7145	826	1	52	FEMALE	unknow	Stage IV	T4	M1	N1
TCGA-55-8092	154	1	75	MALE	unknow	Stage IIB	T3	MX	N0
TCGA-MP-A4TE	896	1	56	MALE	unknow	Stage IIA	T2b	MX	N0
TCGA-MP-A4T4	2617	1	68	FEMALE	unknow	Stage IIB	T2	M0	N1
TCGA-55-8203	547	0	69	FEMALE	unknow	Stage IA	T1b	M0	N0
TCGA-55-6712	171	1	71	MALE	unknow	Stage IIA	T2a	MX	N1
TCGA-49-6743	1621	0	81	FEMALE	unknow	Stage IIIA	T1	MX	N2
TCGA-73-4668	467	0	66	FEMALE	unknow	Stage IIB	T2	M0	N1
TCGA-67-3770	610	0	70	FEMALE	unknow	Stage IA	T1	M0	N0
TCGA-64-1680	1126	0	63	MALE	unknow	Stage IV	T2a	M1	N2
TCGA-05-4398	1431	0	47	FEMALE	unknow	Stage IIIB	T4	M0	N3
TCGA-78-7155	1171	1	68	MALE	unknow	Stage IB	T2	M0	N0
TCGA-78-7152	1215	1	65	MALE	unknow	Stage IB	T2	M0	N0
TCGA-75-6211		1	unknow	FEMALE	unknow	Stage IB	T2	M0	N0
TCGA-MP-A4T6	1790	1	76	FEMALE	unknow	Stage IIIA	T1	MX	N2
TCGA-55-A57B	546	0	80	FEMALE	unknow	Stage IA	T1b	M0	N0
TCGA-44-2656	1429	0	59	MALE	unknow	Stage IB	T2	M0	N0
TCGA-93-A4JO	33	1	70	MALE	unknow	Stage IA	T1a	MX	N0
TCGA-78-7535	949	1	45	MALE	unknow	Stage IB	T2	M0	N0
TCGA-62-8398	444	1	55	MALE	unknow	Stage IIIA	T2	M0	N2
TCGA-91-6840	372	0	59	FEMALE	unknow	Stage IA	T1b	M0	N0
TCGA-75-5122		1	unknow	MALE	unknow	Stage IB	T2	M0	N0
TCGA-99-8025	1060	0	72	FEMALE	unknow	Stage IIIA	T3	M0	N2
TCGA-55-8207	977	0	73	MALE	unknow	Stage IB	T2a	MX	N0
TCGA-55-6969	1239	0	52	MALE	unknow	Stage IB	T2	M0	N0
TCGA-64-5774	2676	0	60	MALE	unknow	Stage IB	T2	M0	N0
TCGA-O1-A52J	1798	1	74	FEMALE	unknow	Stage IA	T1	MX	N0
TCGA-86-6851	179	0	73	FEMALE	unknow	Stage IIA	T1b	M0	N1
TCGA-62-8395	1216	0	80	FEMALE	unknow	Stage IIB	T3	M0	N0
TCGA-86-A4P7	415	0	63	FEMALE	unknow	Stage IB	T2a	M0	N0
TCGA-91-6831	310	0	66	MALE	unknow	Stage IB	T2	MX	N0
TCGA-05-4420	912	0	41	MALE	unknow	Stage IB	T2	M0	N0
TCGA-05-4395	0	1	76	MALE	unknow	Stage IIIB	T4	M0	N2
TCGA-67-6217	422	0	73	FEMALE	unknow	Stage IIA	T2a	M0	N1
TCGA-44-4112	808	1	60	FEMALE	unknow	Stage IB	T2a	M0	N0
TCGA-49-AAR2	2224	0	64	MALE	unknow	Stage IB	T2	MX	N0
TCGA-62-A46O	1454	1	65	FEMALE	unknow	Stage IB	T2	M0	N0
TCGA-44-7660	592	0	72	MALE	unknow	Stage IB	T2	MX	N0
TCGA-44-3919	1026	1	71	FEMALE	unknow	Stage IA	T1	M0	N0
TCGA-44-6775	705	0	72	FEMALE	unknow	Stage IB	T2a	MX	N0
TCGA-97-7554	775	0	83	FEMALE	unknow	Stage IIIA	T2a	M0	N2
TCGA-86-6562	376	1	52	MALE	unknow	Stage IIA	T2a	M0	N1
TCGA-55-6642	2449	0	63	MALE	unknow	Stage IB	T2	MX	N0
TCGA-62-A471	1246	0	64	MALE	unknow	Stage IIB	T2b	M0	N1
TCGA-05-5715	62	0	69	FEMALE	unknow	Stage IB	T2a	M0	N0

## Sheet: S3
univariate COX regression analysis
id	HR	HR.95L	HR.95H	pvalue
LINC02390	0.18563	0.0366272	0.940788	0.0419844
AC123595.1	0.47067	0.244558	0.905842	0.0240703
AC090559.1	0.688254	0.487518	0.971643	0.0337147
AC127024.5	0.658538	0.45116	0.961238	0.0303999
ACBD3-AS1	0.678618	0.503985	0.913762	0.0106467
AC022558.3	0.377374	0.156394	0.910593	0.0301311
IGBP1-AS2	0.174482	0.031069	0.979885	0.0473625
AC025569.1	0.36688	0.137774	0.976967	0.0447927
AC008764.2	0.701825	0.50892	0.967851	0.0308315
LINC02656	0.348759	0.128082	0.949647	0.0392981
AF131215.5	0.644897	0.417467	0.996228	0.0480423
AL121845.4	0.538071	0.292613	0.989433	0.0461362
AC012676.3	0.379243	0.165111	0.871081	0.0222968
AC060780.1	0.613756	0.394643	0.954525	0.0302713
AC005740.4	0.198621	0.0628723	0.627466	0.00588565
AL357093.1	0.462761	0.224694	0.953066	0.0365842
AL391807.1	0.0990718	0.0123245	0.796396	0.0297016
LINC02345	0.67399	0.46574	0.975357	0.0364128
VIPR1-AS1	0.329279	0.111357	0.973669	0.0446218
AC025434.1	0.0911612	0.0119972	0.69269	0.0206224
AC079949.1	1.50186	1.14767	1.96535	0.00304021
AC007569.1	0.433447	0.210562	0.892261	0.0232424
AC012447.1	0.290766	0.0860499	0.982511	0.0467713
AC090541.1	1.41494	1.07916	1.85519	0.0120338
LINC01140	0.130079	0.0179197	0.944252	0.0437288
AC018647.1	0.0168745	0.00118986	0.239314	0.00255456
AC004921.1	0.481009	0.254128	0.910445	0.0245656
AC119424.1	0.231124	0.0615007	0.86858	0.0301168
SNHG12	0.731414	0.568823	0.940478	0.0147534
AC009318.1	0.364431	0.139772	0.95019	0.0389742
AC026369.3	0.642997	0.44684	0.925265	0.0173937
JARID2-AS1	0.401633	0.179078	0.900774	0.0268604
LINC00484	0.122396	0.0177053	0.846115	0.0332244
AL355472.3	1.97116	1.00961	3.84849	0.0468143
SH3BP5-AS1	0.66193	0.468433	0.935355	0.0193467
ZEB2-AS1	0.103538	0.0120302	0.891097	0.0389276
SRI-AS1	0.340593	0.121618	0.953836	0.0403725
AC027097.2	0.348487	0.143001	0.849248	0.0203674
SLC16A1-AS1	2.57062	1.14433	5.77463	0.0222274
LINC00996	0.514212	0.283777	0.931766	0.0283086
AL157394.1	0.594042	0.353695	0.997711	0.0489961
AC009961.1	0.236975	0.0632311	0.888127	0.032682
AC023510.2	0.41706	0.218699	0.795336	0.00792559
AC007671.1	0.0882853	0.017006	0.458328	0.00387234
TTC39C-AS1	0.481281	0.260629	0.888739	0.0194454
AC090579.1	0.459706	0.219431	0.963079	0.0394305
AC006042.3	0.310144	0.129886	0.740567	0.00838199
TFAP2E-AS1	0.379317	0.1709	0.841904	0.0171719
LINC00987	0.38244	0.181382	0.806368	0.0115559
AL021368.2	0.235177	0.0772525	0.71594	0.0108257
AC117395.1	0.29495	0.0881911	0.98644	0.047465
AL353622.1	0.719805	0.519751	0.99686	0.0478282
AC023510.1	0.107719	0.0176931	0.655815	0.0156182
AL121782.1	0.249422	0.0671178	0.9269	0.0381441
HMGN3-AS1	0.523507	0.293953	0.932322	0.0279528
AC104971.3	0.211684	0.0938309	0.477563	0.000183758
AC011477.2	0.637294	0.443701	0.915354	0.0147395
AC010615.2	0.664855	0.442048	0.999964	0.0499797
MIR29B2CHG	0.638697	0.41025	0.994355	0.0471414
AC084876.1	0.266604	0.0980162	0.725161	0.00961366
AL359220.1	0.212465	0.0702138	0.642916	0.00610836
AC005479.1	0.535189	0.329499	0.869281	0.0115359
L3MBTL2-AS1	0.338229	0.13697	0.835215	0.0187542
AC104083.1	0.739473	0.573086	0.954168	0.0203029
BMS1P4	0.309729	0.0971974	0.986982	0.0474655
AL021026.1	0.0976156	0.0146572	0.650112	0.0161691
AC022272.1	0.167163	0.0325411	0.858712	0.0321615
AC104564.3	0.483996	0.269977	0.867673	0.0148284
AF111169.3	0.390259	0.155962	0.976532	0.0443559
LINC00921	0.401023	0.179859	0.89414	0.0255183
LINC01480	0.508699	0.295815	0.874788	0.0145415
AC246787.2	0.415838	0.210433	0.821739	0.0115726
AC010149.1	0.40746	0.166232	0.998747	0.0496804
MIR155HG	0.6538	0.453558	0.942447	0.0227462
LINC00582	0.50302	0.300268	0.842676	0.0090488
Z97832.2	0.350086	0.147062	0.833393	0.0177012
AC007728.2	0.343205	0.130374	0.903478	0.0303494
PCED1B-AS1	0.661197	0.486824	0.898029	0.0080846
AC018529.1	0.206551	0.0632335	0.674696	0.00901457
AC079949.2	1.57935	1.17849	2.11656	0.00221754
AC017071.1	0.0897704	0.00849269	0.948902	0.0451173
AC007376.2	0.139943	0.0250828	0.780775	0.0249541
AL390195.1	0.323232	0.105594	0.989444	0.0478662
CYP1B1-AS1	0.259634	0.076403	0.882291	0.0307248
AC103591.3	0.684994	0.481405	0.974683	0.035513
PAN3-AS1	0.430936	0.210423	0.882536	0.0213569
FAM30A	0.505713	0.312191	0.819198	0.0056003
LINC02576	0.446564	0.250822	0.795065	0.00615933
LINC01781	0.615222	0.396102	0.955557	0.0305933
AC010260.1	0.29	0.097705	0.860752	0.0257404
AL031716.1	0.577649	0.35376	0.943235	0.0282675
AC022164.1	0.204217	0.0550982	0.756911	0.0174712
AC023509.2	0.193882	0.0384671	0.977205	0.0468221
AL606489.1	1.57367	1.1782	2.10188	0.00213684
AC090517.2	0.492635	0.276742	0.876951	0.0161183
AP000346.1	0.175469	0.0415062	0.741802	0.0179802
AC016747.2	0.396297	0.170851	0.919232	0.0310723
TSPOAP1-AS1	0.248977	0.0873412	0.709739	0.00928281
AC012557.1	0.471236	0.248727	0.892799	0.021012
AC079148.1	0.280348	0.094567	0.831104	0.0218122
AC087752.3	0.395533	0.231088	0.676999	0.000718144
AC024075.1	0.609624	0.426758	0.870848	0.00652867
AL445309.1	0.371638	0.162288	0.851047	0.0192066
MECOM-AS1	0.464399	0.241328	0.893666	0.0216426
AC007546.1	0.512782	0.28273	0.930024	0.027893
AC106028.4	0.28292	0.113012	0.708274	0.00700398
LINC01281	0.201578	0.0569203	0.713869	0.0130505
AL078581.2	0.552627	0.306198	0.997384	0.0489921
AC024075.3	0.535958	0.336826	0.852815	0.00849389
AC068620.2	0.529845	0.28406	0.988298	0.0458281
CADM3-AS1	0.0810416	0.0122903	0.534386	0.00902457
AL136369.2	0.0540395	0.00384557	0.759385	0.0304572
AC008121.2	0.304292	0.092888	0.99683	0.0493902
COPDA1	0.580633	0.351247	0.959821	0.0340169
AC097505.1	0.17067	0.0334682	0.870324	0.0334153
XPC-AS1	0.47812	0.250784	0.911538	0.0250069
AL360091.1	0.382057	0.163408	0.893269	0.0263898
AC106882.1	0.17053	0.040812	0.712546	0.0153296
AC092614.1	0.375039	0.157343	0.893935	0.0269002
LINC01409	0.28386	0.0888984	0.90639	0.0335126
AC005884.1	0.142209	0.0442917	0.456599	0.00104857
AL445489.1	0.38132	0.147135	0.988244	0.0472221
AC008840.1	0.208168	0.0502483	0.862395	0.0304565
AL589743.3	2.28783	1.16409	4.49637	0.0163638
LINC01150	0.531695	0.300614	0.940409	0.0299206
TMEM202-AS1	0.263121	0.0719352	0.962429	0.0436079
AC024361.1	0.563709	0.36646	0.867131	0.00908594
AC006942.1	0.50729	0.291237	0.88362	0.0165322
AL627171.1	0.119621	0.0174185	0.821502	0.030775
AC005838.2	0.5105	0.265917	0.980041	0.0433264
SDK1-AS1	0.269797	0.079337	0.917481	0.0359161
AL109811.1	0.13147	0.0178091	0.97053	0.046669
AC004494.1	0.270068	0.0779468	0.935725	0.0389471
PDXDC2P-NPIPB14P	0.672386	0.462863	0.976754	0.0372127
AP000695.1	1.46311	1.02039	2.0979	0.0384757
AC010618.2	0.500058	0.265845	0.940618	0.0315653
AL078587.1	0.505202	0.269367	0.947515	0.0333381
LINC02410	0.0919726	0.00963319	0.878106	0.0381834
AC012368.1	0.581354	0.350899	0.963161	0.0352321
ADAMTS9-AS2	0.076003	0.0133079	0.434062	0.00374677
AL590764.1	0.411047	0.231756	0.729041	0.00235876
AC074032.1	0.478017	0.251995	0.906766	0.0238476
GMDS-DT	0.204697	0.0629044	0.666103	0.00841647
RAB33B-AS1	0.399805	0.179277	0.891603	0.0250687
MMP2-AS1	0.567159	0.366899	0.876727	0.0107114
ZRANB2-AS2	0.0189045	0.000643627	0.555262	0.0213856
LINC01197	0.0207625	0.00114049	0.377978	0.0088673
AC015871.3	0.66954	0.465898	0.962192	0.0301377
ZKSCAN7-AS1	0.382943	0.154638	0.948317	0.038018
DTNB-AS1	0.695819	0.51155	0.946466	0.0208609
AC011306.1	0.108266	0.0154422	0.759058	0.0252598
AC006480.2	0.469639	0.224909	0.980668	0.0442273
AL353804.1	0.624825	0.408491	0.955727	0.0300985
AC034102.8	0.457284	0.21122	0.990003	0.0470934
AC091435.2	0.26874	0.0794491	0.909027	0.0345693
AC009948.2	0.579363	0.348268	0.963802	0.0355579
AL158211.1	0.103975	0.0249646	0.433045	0.00187276
ADAMTS9-AS1	0.109379	0.0187872	0.636802	0.0138139
AL021578.1	0.602414	0.387189	0.937276	0.0246281
AL137003.1	0.572997	0.372596	0.881183	0.0112128
AC003991.1	0.331867	0.115382	0.95453	0.0407272
AC090617.5	0.556847	0.335223	0.92499	0.0237532
AP000695.2	1.51463	1.0283	2.23095	0.0356228
AC004982.1	0.613942	0.396321	0.951059	0.028913
AL445493.3	0.645307	0.419721	0.992139	0.0459422
RRN3P2	0.380698	0.180348	0.803618	0.0112925
IRF1-AS1	0.554047	0.335508	0.914935	0.0210359
ADPGK-AS1	0.0587787	0.00380984	0.906846	0.0423559
A2M-AS1	0.324071	0.133831	0.784733	0.012518
AC025171.2	0.646242	0.4297	0.971906	0.0360089
AP000787.1	0.172132	0.0369549	0.801775	0.0250001
LINC00892	0.244709	0.0952472	0.628708	0.0034564
LINC02285	0.335202	0.120731	0.930664	0.0359157
CERNA1	0.23743	0.0734214	0.767798	0.0163407
AC124319.2	0.448936	0.208735	0.965546	0.040394
AC234775.2	0.499831	0.253279	0.986388	0.0455563
AF131215.6	0.59918	0.359701	0.9981	0.0491522
AC122129.1	0.377346	0.163195	0.872514	0.0226761
MIR223HG	0.497454	0.319967	0.773395	0.00192691
AC012181.1	0.549336	0.354532	0.851177	0.00733676
ATP13A4-AS1	0.601118	0.405279	0.891589	0.0113907
AL356481.1	0.341359	0.142928	0.815275	0.0155313
HCG18	0.497519	0.267147	0.92655	0.0277774
AC087854.1	0.158438	0.0412552	0.608474	0.00728347
AC073896.3	0.556631	0.311506	0.994645	0.0479182
AC104785.1	0.432015	0.190444	0.980008	0.044613
MIR99AHG	0.203388	0.0757397	0.54617	0.00157757
OSMR-AS1	0.511432	0.272033	0.961511	0.0373589
AC009268.2	0.410331	0.174351	0.965703	0.0413622
FMR1-IT1	0.633772	0.40938	0.98116	0.0408292
AC121761.2	0.55656	0.320539	0.966369	0.0373901
IFNG-AS1	0.329469	0.140084	0.774892	0.0109459
AC107959.1	0.210679	0.0742746	0.597591	0.00341318
AC010210.1	0.358491	0.137187	0.936797	0.036333
AC010524.1	0.319946	0.115312	0.887728	0.0286199
AC026355.2	0.661646	0.48701	0.898904	0.00825108
AC006017.1	0.441335	0.233286	0.834926	0.0119167
AC007552.2	0.68659	0.475316	0.991776	0.0450725
ERCC8-AS1	0.228655	0.0536645	0.974258	0.046018
GTF3C2-AS1	0.210002	0.0457114	0.964765	0.0448484
AC091132.2	0.192476	0.0606521	0.610811	0.00516381
LINC01506	0.3106	0.0989357	0.9751	0.0451598
AC090825.1	0.200174	0.0681512	0.587951	0.00343252
AC008080.1	0.121431	0.0158212	0.932012	0.0425932
AC009690.2	0.302436	0.111082	0.823421	0.0192759
AC010999.2	0.235389	0.0646948	0.856456	0.028156
AC092802.1	0.163673	0.0376856	0.710849	0.0157157
APOA1-AS	0.35789	0.135232	0.947155	0.0385178
AC107021.2	1.59421	1.04131	2.44068	0.0318529
AC092718.4	0.443545	0.205139	0.959019	0.0387982
RBM38-AS1	0.117946	0.0290682	0.478573	0.00277848
AF127936.1	0.207784	0.0543651	0.794149	0.0216251
COLCA1	0.790144	0.625097	0.998769	0.0488078
LINC01266	0.00293983	6.12949e-05	0.141	0.00315731
ITGA6-AS1	0.392957	0.160385	0.962778	0.0410595
AC068792.1	0.555411	0.314751	0.980079	0.042417
AC105020.5	0.391462	0.154834	0.989716	0.0475008
AC090948.1	0.400185	0.218977	0.731346	0.00291119
AC133961.1	0.118156	0.018506	0.754396	0.0239504
AL157895.1	0.249373	0.0941291	0.660656	0.00520834
AC002553.2	0.676714	0.471044	0.972186	0.0346378
AC005479.2	0.57597	0.368683	0.899803	0.0153585
TBX5-AS1	0.647418	0.43548	0.962503	0.0316456
AL357140.2	0.449927	0.209554	0.966025	0.0404987
AC090181.2	0.565253	0.371651	0.859706	0.00766383
AL354696.1	0.4726	0.241697	0.924094	0.0284737
CARD8-AS1	0.515451	0.334981	0.793148	0.00257914
AL121904.1	0.405814	0.181129	0.909213	0.0284366
AC131953.1	0.257697	0.078756	0.843209	0.0249657
LINC01290	0.489625	0.240696	0.995995	0.0487193
AC026202.2	0.528952	0.290892	0.961836	0.0368422
AC068594.1	0.458843	0.25216	0.834936	0.010754
AC008124.1	0.441477	0.231152	0.843177	0.0132619
AL139383.1	0.0824699	0.00956712	0.710903	0.0231814
AL590729.1	0.386986	0.150354	0.996038	0.0490457
AC005014.2	0.238061	0.0862064	0.657412	0.00561795
LINC02362	0.60568	0.414051	0.885999	0.00977572
AC090236.2	0.263614	0.0781227	0.889527	0.0316646
AC137630.2	0.249454	0.0744894	0.835383	0.0243449
AL137779.1	0.269335	0.0879668	0.824644	0.0215808
RAP2C-AS1	0.385361	0.165785	0.895758	0.0267078
AC106028.2	0.4952	0.259262	0.945851	0.0332895
AC124312.3	0.485453	0.244039	0.965682	0.0394483
LINC02802	1.93183	1.32466	2.8173	0.000625232
AC107464.2	0.565529	0.371614	0.860634	0.00780236
AC073534.2	0.573845	0.34799	0.946285	0.0295322
AC012181.2	0.650055	0.438485	0.963709	0.0320345
AC004461.2	0.335021	0.113121	0.992198	0.0483699

## Sheet: S4
multivariate COX regression analysis
id	coef
AL355472.3	1.72979
`SLC16A1-AS1`	2.02045
AC104971.3	-0.861885
AL021026.1	-1.92528
AC018529.1	-1.41452
AL606489.1	0.484465
AC090517.2	-0.67756
AP000346.1	-1.34031
AC024075.1	-0.456582
AC008840.1	-1.67186
AL589743.3	1.01757
AC026355.2	-0.383442
AC090825.1	-0.894102
AC068792.1	-0.778661

## Sheet: S5
the proportion of 22 immune cells in different risk groups
Mixture	B cells naive	B cells memory	Plasma cells	T cells CD8	T cells CD4 naive	T cells CD4 memory resting	T cells CD4 memory activated	T cells follicular helper	T cells regulatory (Tregs)	T cells gamma delta	NK cells resting	NK cells activated	Monocytes	Macrophages M0	Macrophages M1	Macrophages M2	Dendritic cells resting	Dendritic cells activated	Mast cells resting	Mast cells activated	Eosinophils	Neutrophils	P-value	Correlation	RMSE
TCGA-38-4626-11A-01R-1758-07	0.0252467	0	0.00172664	0.0394272	0	0.112321	0	0.00252818	0	0	0.00369917	0.0303679	0.0492044	0.355774	0	0.266613	0.00356254	0.0424131	0	0.0489174	0	0.0181994	0.001	0.382173	0.934477
TCGA-44-6148-11A-01R-1858-07	0.125587	0	0.0467998	0.0728699	0	0.223226	0.0126149	0	0	0	0.0503631	0.00904642	0.0448975	0.097826	0.0166002	0.124624	0.0053798	0.00667467	0.115875	0	0.00801798	0.039597	0.002	0.321465	0.948595
TCGA-44-5645-11A-01R-1628-07	0.0957138	0	0.0130959	0.135611	0	0.190103	0	0	0	0	0.0403094	0.0423449	0.044428	0.123615	0.0142654	0.14593	0.00319761	0.00575181	0.121408	0	0	0.0242259	0.001	0.355805	0.935078
TCGA-44-2668-11A-01R-1758-07	0.0802505	0	0.00679715	0.109978	0	0.0841411	0.0157376	0	0	0	0.0168432	0	0.0935452	0.212375	0.00421271	0.23595	0.014698	0.0063678	0.0595664	0	0	0.0595376	0.004	0.309254	0.958434
TCGA-91-6829-11A-01R-1858-07	0.0319427	0	0.0078976	0.0784207	0	0.0381348	0	0.0151509	0.0226955	0	0	0.0357011	0.0403346	0.413953	0.00991266	0.107544	0.0681712	0.0023242	0.0930484	0	0.0082887	0.0264801	0	0.396458	0.923689
TCGA-91-6849-11A-01R-1949-07	0.113461	0	0.0335974	0.0362986	0	0.254377	0	0	0	0	0.0793673	0.0485093	0.0534549	0.0931164	0.0393772	0.0947621	0.00504874	0.0288993	0.0929086	0	0	0.0268219	0.024	0.205673	0.996852
TCGA-50-5935-11A-01R-1858-07	0.0248712	0	0.00159079	0.0554871	0	0.199561	0	0	0	0	0.0601345	0.00220327	0.0411594	0.176005	0.081492	0.201307	0.0291779	0	0.121029	0	0.000683337	0.00529897	0.012	0.261894	0.975942
TCGA-44-6146-11A-01R-1858-07	0.0384411	0	0.00488024	0.190583	0	0.239189	0.0202949	0.0171613	0	0	0.0127805	0.0171643	0.0529112	0	0.0503659	0.186343	0.0113889	0.0101191	0.084797	0	0.0171502	0.0464304	0.017	0.224974	0.992764
TCGA-49-6744-11A-01R-1858-07	0.0470585	0	0.0104783	0.0798465	0	0.146758	0.0011005	0	0	0	0.0366211	0	0.00826196	0.210596	0.000349108	0.230436	0.00377204	0.0442033	0.147245	0	0.0263792	0.0068951	0.003	0.313435	0.954808
TCGA-49-6745-11A-01R-1858-07	0.00508244	0	0.000597352	0.0553732	0	0.210346	0.00571758	0.00192214	0	0	0.0573632	0.0227253	0.0403415	0.101657	0.0722776	0.1991	0.0760917	0	0.119416	0	0.0125397	0.0194496	0	0.421675	0.906429
TCGA-91-6836-11A-01R-1858-07	0.0179598	0	0.00262175	0.132037	0	0.1539	0.0212608	0	0	0	0.0476649	0	0.025737	0.227955	0.00583671	0.247987	0.00901973	0.0199739	0.0487781	0	0.0128295	0.026439	0.001	0.349477	0.941101
TCGA-55-6968-11A-01R-1949-07	0.0544566	0.0393957	0.0183423	0.0823554	0	0.046914	0	0.0456335	0.00731968	0	0	0.0571376	0.0833125	0.293088	0.0174005	0.114121	0.0170444	3.10604e-06	0.102605	0	0.00952801	0.0113425	0.003	0.318975	0.953428
TCGA-44-6778-11A-01R-1858-07	0.0393456	0	0.00327995	0.0540254	0	0.278705	0	0.0111845	0	0	0.00302901	0.0141391	0.0852042	0.0944173	0.0686095	0.0937422	0.0103335	0.0122102	0	0.125642	0.0102521	0.0958801	0.022	0.215937	0.998553
TCGA-55-6982-11A-01R-1949-07	0.0450181	0	0.00474121	0.18608	0	0.21241	0.00218809	0	0	0	0.00759555	0.0157171	0.0487602	0.121616	0.0949682	0.139719	0.0171409	0.0142354	0.0868665	0	0	0.00294345	0.002	0.342122	0.942222
TCGA-55-6984-11A-01R-1949-07	0	0	0	0.0552588	0	0.133434	0	0.00938418	0	0	0	0.0210688	0.0199688	0.138065	0.014973	0.341277	0.0364718	0.0532391	0.107639	0	0.0617299	0.00749026	0.011	0.266481	0.977084
TCGA-55-6981-11A-01R-1949-07	0.0107671	0	0	0.0321363	0	0.135281	0	0.00068643	0	0	0.00653044	0.0221219	0.033739	0.233665	0.0356079	0.311066	0.0317236	0	0.10048	0	0.0296561	0.0165395	0.014	0.239716	0.995098
TCGA-91-6835-11A-01R-1858-07	0.0623294	0	0	0.100798	0	0.155101	0	0.0458762	0	0	0	0.00357039	0.0197296	0.0468834	0.140425	0.23081	0.0415787	0.00511952	0.143909	0	0	0.00387128	0.007	0.284129	0.966833
TCGA-44-6776-11A-01R-1858-07	0.0067814	0	0	0.0756281	0	0.218466	0	0	0	0	0.0658277	0.0295925	0.0258315	0.150812	0.0160957	0.180022	0.00145107	0.118492	0.064641	0	0.0463594	0	0.045	0.165212	1.01745
TCGA-44-2665-11A-01R-1758-07	0.0773988	0	0.0019584	0.0546022	0	0.0845234	0	0.00226202	0.0135042	0	0.0191714	0.027758	0.0882161	0.120229	0.0212648	0.302061	0.00933592	0	0.127965	0	0.0012251	0.0485252	0.013	0.247034	0.982312
TCGA-91-6847-11A-01R-1949-07	0.0710786	0	0.0183326	0.0462569	0	0.136145	0	0.00881328	0	0	0.0244837	0.0112173	0.0424854	0.280297	0	0.217633	0	0.0305701	0.0676048	0	0	0.0450815	0.033	0.185509	1.01661
TCGA-44-3396-11A-01R-1758-07	0.0437824	0	0.00145406	0.0973701	0	0.256209	0.00985618	0	0	0	0.0238082	0	0.0886044	0.114014	0.0570499	0.195101	0.0127411	0.0105906	0.0633192	0	0	0.026101	0.002	0.323629	0.948961
TCGA-50-5931-11A-01R-1858-07	0.00540635	0.0139135	0.000202455	0.0753533	0	0.181459	0	0	0	0	0	0.0795047	0.0102368	0.22003	0.00369207	0.223477	0	0.0848904	0	0.0983181	0	0.00351619	0.017	0.225918	1.00262
TCGA-44-6145-11A-01R-1858-07	0.035343	0	0.0166238	0.0756297	0	0.235596	0.0144838	0	0	0	0.0352066	0.00675819	0.0631159	0.19185	0.00881186	0.134199	0	0.0516452	0.08074	0	0.0109914	0.0390054	0.044	0.165832	1.01375
TCGA-44-6144-11A-01R-1755-07	0.0195913	0	0.0009264	0.059107	0	0.244889	0	0	0	0	0.0340359	6.57285e-05	0.0271474	0.209287	0.0439572	0.204787	0.0705844	0.0218557	0.0474848	0	0.00614932	0.0101326	0.001	0.35998	0.93506
TCGA-55-6970-11A-01R-1949-07	0.0669495	0	0.00664955	0.0764369	0	0.314917	0.0174225	0.000478042	0	0	0.0279344	0	0.049151	0.123977	0.0991709	0.107905	0.00196323	0.0172408	0.0626694	0	0.000995274	0.0261394	0.007	0.281782	0.968434
TCGA-55-6969-11A-01R-1949-07	0.0535153	0.072962	0	0.085741	0	0.143751	0	0.00199121	0	0	0.0508118	0	0.0510859	0.195587	0.0172371	0.198402	0	0.0286669	0.0788258	0	0.000914817	0.0205079	0.014	0.235979	0.985812
TCGA-91-6828-11A-01R-1858-07	0.00555427	0	0.00190421	0.0664547	0	0.252922	0.0149613	0	0	0	0.0863477	0	0.0713876	0.149516	0.0216195	0.129158	0	0.0480075	0.054384	0	0	0.0977835	0.036	0.175844	1.01412
TCGA-49-6742-11A-01R-1858-07	0.0727252	0	0.0730339	0.0462836	0	0.0944429	0	0.0163015	0.00190028	0	0	0.0373176	0.0181909	0.207142	0.013138	0.260944	0.0178799	0	0.116423	0	0	0.0242773	0.002	0.334066	0.946478
TCGA-38-4627-11A-01R-1758-07	0.0425278	0	0.00764342	0.073664	0	0.219984	0	0	0	0.021913	0.0185926	0.00162297	0.107839	0.121958	0.0248593	0.185948	0.012215	0.0453249	0.107853	0	0	0.00805543	0	0.399174	0.916414
TCGA-49-4512-11A-01R-1858-07	0.0392904	0	0.0462195	0.043439	0	0.182905	0.00380483	0	0	0	0	0.0445513	0.00788025	0.0645705	0.078253	0.208592	0.123272	0	0.123665	0	0.0140682	0.0194885	0.002	0.337261	0.941587
TCGA-55-6983-11A-01R-1949-07	0.0139183	0	6.30293e-05	0.0927363	0	0.188876	0	0.00199622	0	0	0.0145512	0.0143885	0	0.250746	0.0683862	0.230702	0.0373236	0	0.0691276	0	0	0.0171853	0.014	0.233685	0.996075
TCGA-49-6761-11A-01R-1949-07	0.0335412	0	0.00253773	0.0783597	0	0.137356	0	0	0	0	0.0970039	0.0326093	0.0302939	0.272581	0.0122937	0.0965245	0.0321871	0.0627004	0.106411	0	0	0.00560137	0.001	0.352119	0.93887
TCGA-55-6975-11A-01R-1949-07	0.141964	0	0.0500628	0.0537292	0	0.201784	0.00632776	0	0	0	0.00221879	0.0210588	0.0525015	0.0976819	0.00445986	0.124029	0	0.0313677	0.137885	0	0.0291426	0.0457869	0.002	0.325194	0.946914
TCGA-44-2655-11A-01R-1758-07	0.0672963	0	0	0.0535567	0	0.229239	0.00359469	0	0	0	0.00678035	0.0135728	0.0339116	0.172089	0.0188663	0.170451	0.014794	0.0265229	0.146507	0	0.042365	0.000453679	0.022	0.215579	0.992457
TCGA-44-2657-11A-01R-1758-07	0.19836	0	0.0513637	0.146188	0	0.0914875	0.0163925	0.0566317	0.0301892	0	0	0.0392139	0.01742	0.0599671	0.0191517	0.115551	0.0429528	0.0245178	0.0711303	0	0	0.0194828	0.001	0.358669	0.934494
TCGA-50-5936-11A-01R-1628-07	0.013856	0	0	0.0657042	0	0.217122	0.00271701	0.00630501	0	0	0.0774889	0.00902564	0.0806728	0.203965	0.00529135	0.129478	0.0137105	0.0593526	0.0380853	0	0.0727073	0.00451792	0.034	0.183599	1.00951
TCGA-50-5932-11A-01R-1755-07	0.0153984	0	0.00886469	0.0570598	0	0.192326	0	0	0	0	0.0640376	0	0.0476437	0.073327	0.000190647	0.28705	0	0.0486302	0.157845	0	0.0420693	0.00555725	0.013	0.252367	0.977288
TCGA-44-2661-11A-01R-1758-07	0.0775773	0	0.00793887	0.0707156	0	0.193486	0.00211388	0.00167108	0.0054231	0	0	0.0126508	0.0156357	0.157804	0.0444951	0.231672	0.0504711	0	0.111273	0	0	0.017073	0.001	0.381415	0.924095
TCGA-49-6743-11A-01R-1858-07	0.0745551	0	0.00901151	0.0804145	0	0.160176	0.00508841	0.0119376	0	0	0	0.0294282	0.0339706	0.157643	0.0182237	0.18204	0.00293836	0.0168135	0.156688	0	0.0467646	0.0143069	0.002	0.333451	0.944
TCGA-55-6971-11A-01R-1949-07	0.035909	0	0.00556396	0.0817671	0	0.186916	0	0	0	0	0.0457656	0	0.0437815	0.203718	0.0314172	0.181578	0.00784434	0.0178398	0.103522	0	0.0355821	0.0187958	0.013	0.246379	0.981964
TCGA-50-6595-11A-01R-1858-07	0.0257776	0	0.00270383	0.092595	0	0.329186	0.0040102	0	0	0	0.0787971	0	0.0277581	0.101181	0.0676154	0.172347	0.0165735	0	0.067699	0	0.0103342	0.00342203	0.003	0.315256	0.954942
TCGA-55-6980-11A-01R-1949-07	0.102594	0	0.0327623	0.0992115	0	0.257544	0.024236	0	0	0	0.0222469	0.0199564	0.021259	0.0781376	0.050084	0.121154	0.0199198	0.000214004	0.1346	0	0	0.016081	0.008	0.27885	0.96659
TCGA-44-2662-11A-01R-1758-07	0.07782	0	0.00830383	0.0753502	0	0.23374	0	0	0	0	0.0344425	0.0368707	0.12506	0	0.0223685	0.175374	0	0.048284	0.0391651	0.0273221	0	0.0958997	0.085	0.110384	1.03615
TCGA-55-6986-11A-01R-1949-07	0.0426713	0	0.00182928	0.0677	0	0.290865	0	0	0	0	0.00588331	0.0187043	0.0262775	0.118323	0.0313895	0.186878	0.00685268	0.044793	0.0620488	0	0.0694987	0.026286	0.033	0.185685	1.00561
TCGA-38-4625-11A-01R-1758-07	0.0377825	0	0.00496599	0.0475733	0	0.107706	0	0.00112489	0	0	0.00700575	0.00952134	0.0958583	0.296692	0	0.187848	0	0.059443	0.0923975	0	0.0201834	0.0318977	0.001	0.351416	0.941786
TCGA-91-6831-11A-02R-1858-07	0.027411	0	0	0.100292	0	0.224298	0.0247638	0.0107946	0	0	0.0217024	0	0.0548458	0.169217	0.0364326	0.127011	0.00154459	0.0563416	0.0562386	0.0050673	0.0294089	0.0546309	0.014	0.240013	0.984616
TCGA-50-5933-11A-01R-1755-07	0.0819498	0	0.0165861	0.0845628	0	0.117984	0.00873949	0	0	0	0.0638553	0	0.0906823	0.10377	0.0174159	0.122028	0	0.108682	0.0589656	0	0	0.124779	0.013	0.250329	0.979151
TCGA-50-5939-11A-01R-1628-07	0.0311418	0.00971075	0	0.0557734	0	0.200776	0.00356324	0	0	0	0.0366916	0	0.106455	0.18027	0.0172206	0.191516	0.00732653	0	0.0594297	0	0.0629295	0.0371953	0.033	0.184918	1.008
TCGA-73-4676-11A-01R-1755-07	0.0271075	0	0.0011973	0.149187	0	0.149301	0.00601563	0	0	0	0.0423754	0.0149221	0.0726006	0.217265	0	0.137052	0.0579914	0.0668715	0.0445703	0	0.00720003	0.00634321	0.002	0.335924	0.945305
TCGA-55-6979-11A-01R-1949-07	0.0665493	0	0.0122227	0.0640622	0	0.201202	0.00110633	0.0422059	0	0	0	0.0197233	0	0.249818	0.0741428	0.180967	0.0134351	0	0.0300502	0	0.0102913	0.0342235	0.013	0.256145	0.983579
TCGA-50-5930-11A-01R-1755-07	0.133358	0	0.0308596	0.147853	0	0.0871468	0	0	0.0208382	0	0.0388206	0.013976	0.10096	0.0992867	0.00674302	0.15598	0.0128358	0.0146985	0.101449	0	0.0170433	0.0181504	0.007	0.290992	0.960677
TCGA-38-4632-11A-01R-1755-07	0.0243942	0	0.00503068	0.0989548	0	0.164136	0.0304373	0	0	0	0.0138162	0.0134177	0.0296488	0.104111	0.0346093	0.261168	0.0318153	0.0186388	0.10623	0	0.0272747	0.0363174	0.001	0.356113	0.934561
TCGA-49-4490-11A-01R-1858-07	0.0443008	0	0.00356874	0.121337	0	0.234925	0.0137856	0	0	0.0031779	0.0793465	0	0.00336172	0.0582565	0.0178765	0.18476	0.0750155	0.0471924	0.0908421	0	0.00176907	0.0204852	0.001	0.344909	0.93944
TCGA-44-3398-11B-01R-1758-07	0.00371418	0	0	0.0833211	0	0.190368	0	0	0	0	0.0880361	0.0317795	0.063093	0.177405	0.034048	0.100639	0.0228468	0.0520296	0.128093	0	0	0.0246269	0.004	0.307515	0.956663
TCGA-44-6777-11A-01R-1858-07	0.0254282	0.00537614	0.0356699	0.119043	0	0.170323	0	0	0	0	0.0185929	0.0157195	0.0598252	0.167743	0.0354422	0.201651	0.0107088	0.0265896	0.081536	0	0	0.0263507	0.017	0.225295	0.989542
TCGA-55-6978-11A-01R-1949-07	0.0209341	0	0.00158161	0.0573118	0	0.210823	0	0	0	0	0.129323	0.00520643	0.0811216	0.139275	0.0364998	0.158173	0.0041646	0.0360821	0.0899869	0	0.00956596	0.0199515	0.007	0.292659	0.962146
TCGA-55-6972-11A-01R-1949-07	0.0802174	0	0.0294235	0.191139	0	0.196469	0	0	0	0	0.0953896	0.0319446	0.0436821	0.0718077	0.0222779	0.150077	0.00293098	0.0160531	0.0563447	0	0	0.0122443	0.008	0.27411	0.974478
TCGA-55-6985-11A-01R-1949-07	0.0736117	0	0.00776707	0.0834757	0	0.172267	0.0186688	0	0	0	0.0108412	0.00546093	0.0438284	0.303436	0.00720759	0.15483	0.0207075	0.0214342	0.0507687	0.000343293	0.018195	0.00715678	0.006	0.294261	0.967016
TCGA-44-6147-11A-01R-1858-07	0.0771417	0	0.0291555	0.0378821	0	0.155469	0.0146327	0	0	0	0.0772051	0	0.0504114	0.203626	0.0114347	0.106686	0	0.0525222	0.0433481	0	0.0203457	0.12014	0.013	0.249949	0.981637
TCGA-MP-A4T8-01A-11R-A24X-07	0.0576673	0	0.0403354	0.0325095	0	0.0122478	0	0.0306871	0.0736784	0	0	0.0114382	0	0.436784	0	0.120892	0	0.154612	0.0243968	0	0	0.00475234	0.001	0.37103	0.941285
TCGA-MP-A4T6-01A-32R-A262-07	0.141931	0	0.0526123	0.0655129	0	0.191302	0	0.0513495	0.0497714	0	0	0.0179688	0	0.275793	0.0480394	0.0558187	0.0107642	0.0008915	0.0360941	0	0	0.00215109	0.002	0.332365	0.949548
TCGA-49-4510-01A-01R-1206-07	0.164893	0	0.310432	0.057532	0	0.0948642	0	0.0321988	0	0	0	0.0450184	0.00675921	0.00311979	0.00420613	0.157048	0.0186174	0.024131	0.0782816	0	0	0.0028987	0	0.520965	0.85642
TCGA-67-3772-01A-01R-0946-07	0.0368013	0	0.139047	0.0665735	0	0.15564	0.0152239	0	0	0.0149787	0	0	0.0334616	0.0386971	0.0235372	0.127577	0.233487	0.0324479	0.0756917	0	0	0.00683654	0.007	0.285055	0.964116
TCGA-69-7763-01A-11R-2170-07	0.138511	0	0.171	0.0781253	0	0.180255	0.0111566	0.020751	0.017873	0	0	0.0203014	0.0212644	0.0860716	0.0184307	0.13681	0.00662078	0.024999	0.0648266	0	0	0.00300447	0	0.424944	0.905014
TCGA-05-4410-01A-21R-1858-07	0.0888193	0	0.279796	0.126458	0	0.0937647	0.0700905	0.0377689	0.00170707	0	0.017952	0	0.00656541	0.0487963	0.0918526	0.0806459	0.0168718	0.000806777	0.0381052	0	0	0	0	0.498382	0.86719
TCGA-95-7039-01A-11R-1949-07	0.155181	0	0.0302164	0.170255	0	0.144984	0	0.00773107	0.00486811	0	0	0.0214168	0	0.165026	0.126008	0.116469	0.00354226	0	0.0543023	0	0	0	0.007	0.292105	0.967521
TCGA-MP-A4TC-01A-11R-A24X-07	0.0542424	0	0.0357213	0.120299	0	0.0992604	0.0670157	0.0262223	0.0201807	0	0.0163188	0	0	0.275411	0.0791409	0.142675	0.0283657	0	0	0.0334194	0	0.00172712	0.02	0.218882	1.00013
TCGA-62-A46S-01A-11R-A24H-07	0.107648	0	0.208979	0.0942734	0	0.143556	0.0174729	0.0140541	0.0290429	0	0	0.0113536	0.0131457	0.0677476	0.074198	0.0848823	0.0707382	0	0.0454562	0	0	0.0174516	0	0.496176	0.86771
TCGA-95-A4VK-01A-11R-A262-07	0.193592	0	0.0460464	0.127391	0	0.19727	0.0230846	0.0616012	0.0260619	0	0	0.013037	0	0.124981	0.079114	0.050675	0	0.01985	0.0372967	0	0	0	0.001	0.362573	0.935729
TCGA-49-AARO-01A-12R-A41B-07	0.173402	0	0.0747082	0.0565802	0	0.138541	0.0224253	0.0419718	0.0163689	0	0.0127241	0	0.00859506	0.226981	0.0338981	0.0943037	0.056255	0.0268299	0.0159259	0	0	0.000489692	0	0.43621	0.899168
TCGA-55-7994-01A-11R-2187-07	0.0309222	0	0.000453848	0.212129	0	0.0483094	0.0876754	0.0285066	0.0239475	0	0.0505672	0	0.00166648	0.154165	0.120089	0.165795	0.0289947	0.0176425	0.0291375	0	0	0	0.005	0.305436	0.960682
TCGA-49-6743-01A-11R-1858-07	0.119609	0	0.150144	0.0899863	0	0.124379	0.0576207	0.0119727	0.00958512	0	0.0288807	0	0	0.183868	0.0797877	0.11603	0	0	0.0236426	0	0	0.00449399	0	0.445194	0.894657
TCGA-78-7149-01A-11R-2039-07	0.184986	0	0.234809	0.101925	0	0.17545	0.00431418	0.0159906	0.00858807	0	0	0.0246134	0	0.052849	0.0648109	0.0555157	0	0	0.0675941	0	0	0.00855369	0	0.534864	0.844269
TCGA-44-7660-01A-11R-2066-07	0.0562435	0	0.0173663	0.089198	0	0.192467	0.00421085	0.0811992	0.0427653	0	0.00185311	0.0160068	0	0.141868	0.104765	0.167855	0.0428988	0.00441587	0.0307044	0	0	0.00618273	0.069	0.133604	1.03358
TCGA-53-7626-01A-12R-2066-07	0.124638	0	0.093957	0.137119	0	0.240227	0	0.0536567	0	0	0	0.00424381	0.0255874	0.065521	0.0575245	0.111456	0.0226438	0.00755723	0.0306766	0.0106995	0	0.0144927	0.002	0.338965	0.945125
TCGA-44-8119-01A-11R-2241-07	0.135673	0	0.139994	0.0560274	0	0.125286	0.0390815	0	0.0141303	0	0.0218043	0.0157217	0	0.267514	0.050355	0.108836	0	0	0.0221638	0	0	0.00341301	0.001	0.353173	0.941738
TCGA-44-2656-01A-02R-0946-07	0.09274	0	0.125654	0.18528	0	0.127441	0.039873	0.031559	0	0	0	0.03328	0.016354	0.0347637	0.0760862	0.123397	0.0263112	0.000964944	0.075649	0	0.00567613	0.00497056	0.001	0.353041	0.937709
TCGA-78-7153-01A-11R-2039-07	0.101168	0	0.133949	0.203172	0	0.118779	0.00540089	0.0301201	0.0340206	0	0	0.0521152	0.0185805	0.0575336	0.0181711	0.109691	0.015702	0.0098826	0.0912779	0	0	0.000436969	0.001	0.347654	0.941963
TCGA-55-6987-01A-11R-1949-07	0.0547898	0.000596408	0.128855	0.221751	0	0.0400069	0.0976206	0.046314	0.0024565	0.0128173	0.0295622	0	0.00102934	0.141108	0.125615	0.0577517	0.00636317	0	0.0273466	0	0	0.00601639	0.003	0.319749	0.955871
TCGA-78-7539-01A-11R-2066-07	0.0498424	0	0.0389356	0.172804	0	0.175459	0.0477714	0.0386366	0.0403908	0	0	0.0238964	0.0134087	0.0416374	0.0638812	0.124558	0.0755363	0.0337211	0.0556727	0	0	0.00384813	0.009	0.272584	0.97106
TCGA-83-5908-01A-21R-2287-07	0.0882616	0	0.0169081	0.282131	0	0.085929	0.161242	0.0319602	0.00382191	0	0.0578233	0	0.00987958	0.0423101	0.0965156	0.0554605	0.0595129	0	0.00824347	0	0	0	0	0.389432	0.922815
TCGA-95-7567-01A-11R-2066-07	0.0929366	0	0.147421	0.119305	0	0.21649	0.0393189	0.0285191	0.0227052	0	0	0.0145977	0	0.0272626	0.0646688	0.172275	0.0221251	0.0196908	0.011136	0	0	0.00154748	0.002	0.326092	0.952762
TCGA-55-7574-01A-11R-2039-07	0.144002	0.0209906	0.112067	0.105139	0	0.245214	0.0775219	0.00560713	0	0	0.00818167	0	0	0.108281	0.0338116	0.0810586	0.00957585	0.0243427	0.0210797	0	0	0.00312676	0	0.403854	0.915205
TCGA-44-7667-01A-31R-2066-07	0.016009	0	0.0224323	0.0756676	0	0.117603	0.0075165	0.0227138	0.000912593	0	0	0.0832026	0.00237055	0.394336	0.0637269	0.181096	0	0	0.0112001	0	0	0.00121269	0.124	0.0914611	1.08196
TCGA-75-6205-01A-11R-1755-07	0.0241502	0	0.00813691	0.0921743	0	0.248773	0.0422636	0.00393061	0.0130271	0	0.0254771	0	0.00178403	0.108576	0.081842	0.258295	0.025027	0	0.0496346	0	0.0120205	0.00488783	0.084	0.112406	1.03877
TCGA-69-8254-01A-11R-2287-07	0.114621	0	0.0576601	0.0865585	0	0.196701	0.00389007	0	0	0.0388781	0	0.00773695	0.0140773	0.0928651	0.102937	0.124792	0.0453727	0.0111096	0.1028	0	0	0	0.008	0.276091	0.968559
TCGA-44-A47G-01A-21R-A24H-07	0.0463209	0.0130495	0.109252	0.147489	0	0.18806	0.0803987	0	0	0	0	0	0.00925566	0.11596	0.0500067	0.113696	0.0555641	0.00983964	0.0480304	0	0	0.0130772	0.003	0.318632	0.950823
TCGA-44-2668-01A-01R-A278-07	0.0399792	0	0.0273525	0.0255901	0	0.131243	0.0931045	0	0	0	0.0240941	0.0118564	0	0.281701	0.0580005	0.0765807	0.00181123	0.00923289	0	0.17035	0.00219892	0.0469045	0.013	0.251987	0.990765
TCGA-44-6775-01C-02R-A277-07	0.124223	0	0.0200707	0	0	0.366296	0.0242529	0	0	0	0	0.0323056	0.0137076	0	0	0.152913	0.0217819	0.0594767	0.122841	0	0.0554832	0.00664888	0.022	0.212325	0.993486
TCGA-78-7163-01A-12R-2066-07	0.139974	0	0.123802	0.228135	0	0.216491	0.0129081	0.036672	0.0208678	0.011508	0	0.0124515	0.00798248	0.0190497	0.0307723	0.0605182	0.0207628	0.0249746	0.031348	0	0	0.00178273	0.001	0.353502	0.945838
TCGA-91-A4BC-01A-11R-A24H-07	0.0905648	0	0.117384	0.350636	0	0.0459198	0.154397	0.0351407	0.00389216	0	0	0.0166658	0.00657258	0.0395187	0.0316167	0.0595709	0.0018048	0	0.0427097	0	0	0.00360656	0.002	0.338761	0.950607
TCGA-55-5899-01A-11R-1628-07	0.0354285	0	0.0035747	0.091774	0	0.127436	0.0746398	0.0305449	0.0270149	0	0.0396822	0	0	0.280751	0.0594587	0.187182	0.00243737	0	0.0400754	0	0	0	0.069	0.133607	1.0382
TCGA-J2-A4AD-01A-11R-A24H-07	0.189061	0	0.0991071	0.0855418	0	0.161168	0	0.0115077	0.000332352	0	0	0.0102439	0.0148849	0.141626	0	0.159234	0	0.0681808	0.0591124	0	0	0	0.001	0.379078	0.926455
TCGA-69-7974-01A-11R-2187-07	0.0670089	0	0.025556	0.0947552	0	0.170989	0.0424128	0.0256755	0	0	0	0.0396596	0.0241561	0.0996826	0.043359	0.192255	0.0949435	0.0148648	0.0564719	0	0	0.00820991	0.013	0.256206	0.974335
TCGA-69-7980-01A-11R-2187-07	0.0421125	0	0.00438865	0.150175	0	0.172287	0.0829001	0.0722955	0.0193127	0	0	0.00267517	0.0432005	0.0510349	0.119132	0.15832	0.00502406	0.00305869	0.0588076	0	0	0.0152769	0.014	0.240334	0.987186
TCGA-05-4417-01A-22R-1858-07	0.0570361	0	0.107303	0.0701541	0	0.201639	0.0969047	0.0384298	0.023989	0	0	0.017809	0.0149603	0.122724	0.0255639	0.0834367	0.0647949	0.0400266	0.0236301	0	0	0.0115978	0.003	0.311498	0.953788
TCGA-75-5122-01A-01R-1755-07	0.0120468	0	0.00448157	0.306194	0	0.0949976	0.0403931	0.0246102	0.00142224	0	0	0	0.0279909	0	0.0510645	0.268827	0.11457	0	0	0.0368246	0.0139427	0.00263441	0	0.401212	0.915664
TCGA-05-5425-01A-02R-1628-07	0.0858546	0	0.0766855	0.17248	0	0.0582198	0.10634	0.0107735	0.00359724	0.000554144	0	0.00794824	0	0.0705583	0.123087	0.145719	0.0293896	0.0101988	0.0675703	0	0.000895047	0.0301292	0.006	0.29866	0.959258
TCGA-44-6146-01A-11R-1755-07	0.0308405	0	0.0262193	0.159604	0	0.315092	0.0139525	0.0134082	0	0	0.0132649	0	0.0276952	0.0166153	0.0865239	0.0918654	0.101979	0	0.0692025	0	0	0.033738	0.109	0.0988652	1.04741
TCGA-67-3770-01A-01R-0946-07	0.0843935	0	0.010927	0.0619528	0	0.245955	0.0201656	0.0221724	0	0.048166	0	0	0	0.0670528	0.0620987	0.204073	0.027128	0.0484355	0.0740162	0	0	0.0234634	0	0.390912	0.919627
TCGA-MP-A4T4-01A-11R-A262-07	0.0294928	0	0.0405963	0.178666	0	0.175166	0.0672647	0.0476326	0.0399199	0	0.0231679	0	0	0.130039	0.109578	0.113002	0.00981221	0	0.0353249	0	0	0.000337577	0.08	0.118816	1.0434
TCGA-05-4403-01A-01R-1206-07	0.168731	0	0.0279316	0.0209871	0	0.169522	0	0.0062207	0.00486265	0	0	0.0244836	0.0347092	0.184527	0.0561521	0.157031	0.0281133	0	0.112978	0	0.00375064	0	0.001	0.362301	0.932393
TCGA-97-7938-01A-11R-2170-07	0.128052	0	0.0482089	0.137745	0	0.155425	0.0273531	0.0276632	0	0	0	0.00749528	0.0010384	0.12402	0.0532984	0.0884653	0.0877448	0.00995968	0.0693377	0	0.0223845	0.011809	0.012	0.262373	0.972908
TCGA-62-A46P-01A-11R-A24H-07	0.147419	0	0.18162	0.0788174	0	0.109769	0.00134038	0.0444452	0.00835043	0	0	0.0288945	0	0.0730094	0.0109994	0.222082	0	0.0408231	0.0396288	0	0	0.0128007	0	0.466498	0.883737
TCGA-NJ-A4YF-01A-12R-A262-07	0.189671	0	0.07691	0.0687973	0	0.0953082	0	0.0309575	0.0278124	0	0.0223757	0	0	0.31301	0.0393193	0.105056	0	0	0	0.0229453	0	0.00783786	0	0.413627	0.911983
TCGA-50-5055-01A-01R-1628-07	0.121513	0.0434115	0.120787	0.152096	0	0.084095	0.0247228	0.0362333	0.0586334	0.004872	0	6.74548e-05	0	0.136853	0.0434399	0.0793047	0.0497682	0.0087529	0.0354506	0	0	0	0	0.452665	0.890913
TCGA-44-6776-01A-11R-1858-07	0.0528016	0	0.0888939	0.094617	0	0.272694	0.0160608	0.0444775	0	0	0	0.0237792	0.0266734	0.0245283	0.0377959	0.0715688	0.117797	0.0434809	0.0792382	0	0	0.00559373	0.014	0.242032	0.982506
TCGA-62-8399-01A-21R-2326-07	0.138309	0	0.106829	0.111598	0	0.151893	0.00922181	0.0210348	0	0	0.0133174	0.0164182	0.0459463	0.0494755	0.0541045	0.108512	0.0103309	0.0600255	0.0725229	0	0.0137558	0.016707	0.002	0.339595	0.942443
TCGA-64-5775-01A-01R-1628-07	0.0499956	0	0.0215187	0.0526642	0	0.139696	5.80516e-06	0.0151988	0.029134	0	0	0.0267926	0.0214974	0.262688	0.0405823	0.315694	0	0	0	0.00505789	0	0.019475	0.044	0.165743	1.03322
TCGA-86-8672-01A-21R-2403-07	0	0.00603902	0.0514284	0.280728	0	0.0239039	0.123902	0.0494718	0.0312533	0	0.0175364	0	0.00647738	0.142556	0.0565793	0.167904	0.020572	0	0.021648	0	0	0	0.08	0.118944	1.03894
TCGA-64-1677-01A-01R-0946-07	0.073771	0	0.169417	0.11355	0	0.0807715	0.170733	0.0475642	0.00645123	0.0235297	0	0	0	0.0946552	0.130134	0.0602185	0.00888163	0.00467643	0.0118742	0	0	0.00377219	0.001	0.362672	0.936479
TCGA-93-A4JO-01A-21R-A24X-07	0.138415	0	0.0655156	0.110042	0	0.222612	0.00420113	0.0290107	0.0268971	0	0.00591898	0.00019265	0	0.130028	0.0833439	0.140337	0.00674885	0	0.033049	0	0	0.00368809	0.002	0.336209	0.94608
TCGA-NJ-A4YP-01A-11R-A262-07	0.0747886	0	0.0910095	0.0882227	0	0.179879	0.0281407	0.040148	0.0193907	0.00934359	0	0.0437857	0	0.15966	0.0530252	0.137157	0.0054005	0.0446238	0.0112995	0	0	0.0141251	0.004	0.308146	0.957493
TCGA-05-4389-01A-01R-1206-07	0.0438473	0	0.00308091	0.257451	0	0.0501144	0.0746603	0.0225076	0.0494681	0	0	0.000122221	0	0.0826356	0.0998444	0.126268	0.115275	0.00500343	0.0652288	0	0	0.00449258	0.008	0.273781	0.970798
TCGA-97-8171-01A-11R-2287-07	0.0769476	0	0.0676375	0.0154105	0	0.126928	0	0.0339962	0	0	0	0.0148602	0	0.315128	0.0113369	0.250194	0.0113801	0.0293215	0.0467618	0	0	9.73517e-05	0.006	0.300125	0.969488
TCGA-05-4425-01A-01R-1755-07	0.0218797	0	0.00233689	0.0491267	0	0.202167	0.025116	0.0133858	0.00483506	0	0	0.0129117	0.000579309	0.213127	0.0595138	0.245576	0.133206	0	0.0162379	0	0	0	0	0.573072	0.828684
TCGA-44-6147-01B-06R-A277-07	0.225803	0.0129115	0.0125201	0	0	0.447275	0.0240639	0	0	0.000708485	0	0.00174349	0	0	0.0364705	0.113581	0	0.0634778	0.0305475	0	0.0291961	0.00170216	0.004	0.30723	0.964278
TCGA-91-6835-01A-11R-1858-07	0.0354801	0.042831	0	0.144842	0	0.196732	0.0393084	0.0268485	0.0405821	0	5.6525e-05	0	0	0.221695	0.0764946	0.117571	0.0320133	0	0.0255441	0	0	0	0	0.510539	0.862027
TCGA-55-1592-01A-01R-0946-07	0.100641	0	0.0937295	0.050825	0	0.124731	0.00626992	0.00437643	0.00926834	0	0.0219884	0.00173896	0.0505872	0.22537	0.0450746	0.117034	0.0857646	0	0.0552612	0	0.00274349	0.00459561	0.001	0.347067	0.939697
TCGA-69-7760-01A-11R-2170-07	0.0677426	0	0.0179993	0	0	0.11133	0.00904496	0.0473177	0.0192378	0	0	0	0.00913675	0.183782	0	0.107635	0	0.368003	0.0514547	0	0	0.00731549	0.03	0.18972	1.02816
TCGA-64-5778-01A-01R-1628-07	0.0722202	0	0.101804	0.230631	0	0.100683	0.112294	0.0253891	0.0488926	0.000959159	0	0	0	0.070004	0.129312	0.0806206	0	0	0.0271894	0	0	0	0.003	0.31648	0.958506
TCGA-55-8620-01A-11R-2403-07	0.0203041	0.0156489	0.0669337	0.139616	0	0.13367	0.0337055	0.0332738	0.0342745	0	0	0.0186668	0	0.212539	0.106084	0.102257	0.0117454	0	0.0712819	0	0	0	0.039	0.173371	1.01593
TCGA-53-7813-01A-11R-2170-07	0.131183	0	0.352864	0.169177	0	0.0407728	0.132876	0.0257351	0.00976887	0	0	0.0175729	0.0131925	0.0284724	0.0347242	0.0149636	0.00360386	0.00434667	0.0207465	0	0	0	0	0.480858	0.892148
TCGA-55-6982-01A-11R-1949-07	0.0121174	0.0398182	0.0457316	0.0659187	0	0.103404	0.0180804	0.0405722	0.0290432	0	0	0.0148309	0	0.209605	0.121828	0.163394	0.0550084	0.0161768	0.0604147	0	0	0.00405578	0.041	0.170861	1.01728
TCGA-55-A491-01A-11R-A24H-07	0.1291	0	0.205019	0.102636	0	0.04702	0.0385459	0.0186638	0.0288893	0	0	0.0319577	0.00386042	0.201122	0.0655494	0.0552404	0.0147281	0	0.0510427	0	0	0.00662517	0	0.472568	0.880679
TCGA-55-8094-01A-11R-2241-07	0.112964	0	0.0636667	0.116059	0	0.0658955	0.0227123	0.0796478	0	0	0	0.0380013	0	0.10503	0	0.0995103	0	0.250387	0.0433132	0	0	0.00281271	0.15	0.0805355	1.0564
TCGA-62-A46R-01A-11R-A24H-07	0.112688	0	0.019853	0.0967906	0	0.215835	0.0317172	0	0.0215049	0	0	0.0568547	0.0571329	0.0431436	0.00180727	0.103146	0.00962868	0.094715	0.134714	0	0	0.000469943	0.014	0.242127	0.981027
TCGA-78-7542-01A-21R-2066-07	0.0670831	0	0.0475011	0.1039	0	0.0996364	0.055604	0.0453037	0.0396177	0	0.0269606	0.00865063	0.00422287	0.0794893	0.152867	0.0715924	0.0541934	0.0998899	0.0434879	0	0	0	0.024	0.206704	1.00618
TCGA-86-8073-01A-11R-2241-07	0.0326644	0	0.00525449	0.0876171	0	0.220358	0	0.0295002	0.0160026	0	0	0.0120748	0.113365	0.0744028	0.0683562	0.233097	0.0533868	0	0.0528232	0	0	0.00109707	0.033	0.184651	1.00603
TCGA-49-AAR9-01A-21R-A41B-07	0.0476179	0	0.0097652	0.136453	0	0	0.00122956	0.0920912	0.0236081	0.0584017	0	0.0331627	0	0.430682	0.0694327	0.0459424	0	0.0454218	0	0	0.00507117	0.00112016	0.001	0.353891	0.948481
TCGA-91-6848-01A-11R-1949-07	0.0667315	0	0.0960111	0.093644	0	0.240799	0.0497924	0	0	0	0.00854709	0.00463304	0.00440252	0.16121	0.109325	0.120595	0.0177073	0	0.0193971	0	0	0.00720419	0.013	0.253073	0.982769
TCGA-05-4424-01A-22R-1858-07	0.0858699	0	0.0521689	0.0725464	0	0.208008	0.0310216	0.0165507	0.00038149	0	0.00627388	0	0.0372521	0.122352	0.0915106	0.187363	0.0314037	0.00616798	0.0450356	0	0	0.00609343	0.006	0.29677	0.959752
TCGA-55-7227-01A-11R-2039-07	0.055223	0	0.00161258	0.0689861	0	0.186147	0.00154691	0.00373953	0.0662184	0	0	0.0532952	0.0093737	0.119765	0.0903763	0.091979	0.142745	0.00529571	0.0991919	0	0	0.00450484	0.018	0.222821	0.989847
TCGA-55-A48Z-01A-12R-A24X-07	0.0680816	0	0.208677	0.0729786	0	0.110088	0.00833863	0.0146352	0.0525505	0	0.00743043	0.00255081	0	0.204895	0.0639308	0.131105	0.0306959	0	0.0240429	0	0	0	0	0.469636	0.882195
TCGA-MN-A4N4-01A-12R-A24X-07	0.143868	0	0.0861701	0.0403885	0	0.0473729	0.0224361	0.0204213	0.0245118	0.0139366	0	0	0	0.420956	0.0313305	0.102493	0	0	0.0424765	0	0	0.00363952	0.001	0.376817	0.935453
TCGA-49-6744-01A-11R-1858-07	0.108499	0	0.087516	0.112003	0	0.224389	0.0244495	0.00600349	0.00818065	0	0	0	0.0197819	0.0690485	0.0443554	0.0868106	0.0876567	0.0471222	0.0677086	0	0	0.00647552	0.001	0.354972	0.935167
TCGA-73-4676-01A-01R-1755-07	0.0141941	0	0	0.079673	0	0.14288	0.0157726	0	0.00692032	0	0	0	0.0608622	0.171075	0	0.284114	0.00637776	0.074567	0.115371	0	0	0.0281932	0.004	0.307091	0.958531
TCGA-38-4630-01A-01R-1206-07	0.0961305	0	0.0284695	0.13209	0	0.223341	0.00924384	0.00166022	0	0	0.0149351	0	0	0.228079	0.095118	0.147187	0.0131752	0	0	0.0105702	0	0	0.024	0.206507	1.00752
TCGA-75-6207-01A-11R-1755-07	0.0321137	0	0.00532893	0.0551849	0	0.255565	0.0104204	0.0262586	0.00909261	0	0.00900652	0	0.0464083	0.164432	0.0223537	0.17705	0.0159012	0.0868739	0.0516906	0	0	0.0323191	0.055	0.151756	1.02154
TCGA-86-A4P7-01A-11R-A24X-07	0.100079	0	0.142824	0.114169	0	0.150094	0.0113754	0.0532265	0.0084648	0	0.0047898	0.0185963	0.00587052	0.140458	0.0270856	0.165301	0.0139233	0	0.0401484	0	0	0.00359502	0.001	0.386845	0.922925
TCGA-05-4405-01A-21R-1858-07	0.174884	0	0.144102	0.0172403	0	0.0997385	0.0146468	0	0.02775	0	0.0154838	0	0	0.293711	0.00392979	0.13407	0	0.00732322	0.0668981	0	0	0.000222223	0	0.416221	0.912047
TCGA-75-7027-01A-11R-1949-07	0.0898332	0	0.0586484	0.0831385	0	0.150758	0.0578636	0.0269318	0.0472101	0	0.0323121	0	0.00490365	0.186534	0.0629582	0.120099	0.0283341	0.015191	0.0352846	0	0	0	0.022	0.216477	0.993823
TCGA-97-7553-01A-21R-2039-07	0.0681018	0	0.0394157	0.10556	0	0.141069	0.0254161	0	0	0	0.00454103	0	0.0191967	0.260449	0.0485455	0.141322	0.058566	0	0.054922	0	0.00226059	0.0306353	0.012	0.258868	0.979186
TCGA-49-6761-01A-31R-1949-07	0.0756218	0	0.0453488	0.146158	0	0.172438	0.0676065	0.0421299	0.00888969	0.0302552	0	0.0322053	0	0.122807	0.0888299	0.11344	0.00817095	0.0206262	0.0233261	0	0	0.0021465	0.014	0.239103	0.988951
TCGA-05-4382-01A-01R-1206-07	0.0374752	0	0.0739029	0.0477317	0	0.163557	0.0451923	0.00385575	0.0140466	0	0	0.00639532	0	0.202492	0.0571865	0.295885	0.00494795	0	0.0205909	0	0	0.0267418	0.043	0.167286	1.02161
TCGA-NJ-A4YG-01A-22R-A262-07	0.0499032	0	0.0616108	0.0643366	0	0.161776	0.0066072	0.0784075	0.0137059	0	0	0.0470732	0.0144173	0.0496541	0.0328537	0.165011	0.135221	0.0309389	0.0778363	0	0	0.0106471	0.006	0.301835	0.955577
TCGA-78-8662-01A-11R-2403-07	0.119567	0	0.0275162	0.122126	0	0.138165	0.0211201	0.11781	0	0	0	0.0276346	0.0046796	0.146259	0.114957	0.122768	0.0189678	0	0.0184301	0	0	0	0.067	0.136083	1.03475
TCGA-44-7672-01A-11R-2066-07	0.0359161	0.017936	0.0822739	0.0956786	0	0.17214	0.0723388	0	0.0497844	0	0	0.0353496	0.00979327	0.116965	0.0655355	0.107455	0.0566284	0.0131303	0.0645419	0	0	0.00453271	0.018	0.22363	0.988324
TCGA-55-8619-01A-11R-2403-07	0.056722	0.0305613	0.0497874	0.162659	0	0.115516	0.00709147	0.0456039	0.0299848	0	0	0.0269915	0.00833159	0.110888	0.0363423	0.205224	0.0174076	0.00426327	0.058855	0	0	0.0337714	0.007	0.280853	0.966767
TCGA-50-5939-01A-11R-1628-07	0.000126069	0.0692545	0.070706	0.028425	0	0.217686	0.0379591	0.00539699	0.00997778	0	0.01355	0	0.0099077	0.25767	0.0612883	0.160161	0.00318779	0.0115567	0.02462	0.0018598	0	0.0166675	0.026	0.200372	1.00605
TCGA-97-8552-01A-11R-2403-07	0.0284507	0.0433816	0.000307947	0.0719186	0	0.209227	0.00526263	0.0154063	0.00502339	0	0.022404	0	0.0561346	0.0336623	0.0284167	0.204915	0.177027	0.0186186	0.0750574	0	0	0.00478555	0.001	0.345532	0.938558
TCGA-55-7726-01A-11R-2170-07	0.107713	0	0.0843447	0.0548607	0	0.206682	0	0.0109765	0	0	0	0	0	0.0706344	0.0655077	0.0890675	0.258877	0	0	0.0359789	0.00166591	0.0136916	0.007	0.282588	0.966932
TCGA-L9-A5IP-01A-21R-A39D-07	0.0946661	0	0.177518	0.204562	0	0	0.0879403	0.0643819	0.0122496	0	0	0.0495922	0.00634248	0.121818	0.0267198	0.0368758	0	0.0117742	0.045849	0	0.0162875	0.0434231	0.001	0.37176	0.931792
TCGA-55-7995-01A-11R-2187-07	0.0410154	0.00396252	0	0.169625	0	0.11626	0.0378539	0.0332609	0.0415881	0.0179435	0	0	0.0159312	0.325055	0.120046	0.0630374	0	0	0.0144218	0	0	0	0	0.552311	0.835717
TCGA-91-6847-01A-11R-1949-07	0.0551202	0	0.0126903	0.124951	0	0.129029	0	0.0434737	0.0160809	0	0	0.142346	0.000867185	0.194762	0.0748046	0.0499009	0.0597821	0	0.0903063	0	0.00588491	0	0.382	0.0218729	1.08549
TCGA-64-1681-01A-11R-2066-07	0.0368506	0.0151413	0.027098	0.0272096	0	0.186113	0	0.0197144	0.029045	0	0.00814723	0	0.0098326	0.109479	0.125954	0.0669612	0.213826	0.0292361	0.0879157	0	0	0.00747573	0.006	0.293301	0.96178
TCGA-73-4659-01A-01R-1206-07	0.0660345	0	0.0840625	0.0314419	0	0.142488	0	0	0	0	0.00352983	0.00407612	0.00713348	0.151598	0.0055981	0.294837	0.0526583	0.0381936	0.0651807	0	0	0.0531686	0.002	0.332023	0.947058
TCGA-86-A4P8-01A-11R-A24X-07	0.0658101	0	0.00783496	0.109677	0	0.32283	0.0116084	0	0	0	0.0135231	0.0199706	0.0187383	0.114368	0.0383051	0.178349	0.0098549	0	0.0858472	0	0	0.00328306	0.001	0.347039	0.940189
TCGA-50-5045-01A-01R-1628-07	0.0615484	0	0.0661888	0.0881907	0	0.173921	0.0399964	0.0711801	0.0270395	0.0021988	0	0.00844428	0.0100093	0.0259134	0.0819786	0.123412	0.117829	0.0188849	0.0784042	0	0	0.00486092	0.023	0.208887	0.993379
TCGA-44-5643-01A-01R-1628-07	0.153788	0	0.0242401	0.157106	0	0.137618	0.0976714	0.00311622	0	0	0.0140783	0	0.0126535	0.12289	0.0943193	0.0986979	0.0396908	0.0148288	0.029302	0	0	0	0.002	0.335292	0.944388
TCGA-97-A4M7-01A-11R-A24X-07	0.0404236	0.0168921	0	0.0627438	0	0.251754	0	0.0224483	0.0619901	0	0	0.0821617	0.0499144	0.0356137	0.0435983	0.12125	0.0823553	0.00744569	0.118271	0	0	0.00313866	0.07	0.129563	1.02854
TCGA-86-8056-01A-11R-2241-07	0.160791	0	0.00367623	0.0664195	0	0.202548	0.0061445	0.00153991	0.0168907	0	0	0.0307217	0.030121	0.0804228	0.0441152	0.148098	0.0691755	0.0134484	0.109358	0	0.00782503	0.00870612	0.007	0.280246	0.964732
TCGA-50-5066-01A-01R-1628-07	0.0194272	0.0047208	0.0849359	0.153096	0	0.0833356	0.137589	0.0285971	0	0.0183638	0.000155119	0	0.00236448	0.088029	0.0817524	0.181115	0.0706326	0	0.0396332	0	0.00568279	0.000569701	0.023	0.208416	0.993649
TCGA-L4-A4E5-01A-11R-A24X-07	0.107195	0	0.0335821	0.110949	0	0.181441	0.00340271	0.0331167	0.0441488	0	0	0.0433492	0	0.221205	0.0646842	0.130102	0.00583992	0	0.0209843	0	0	0	0.028	0.192581	1.01128
TCGA-67-3773-01A-01R-0946-07	0.0820307	0	0.0645822	0.0758087	0	0.175655	0.0106614	0.0428934	0.011447	0.00173055	0	0.0299789	0.0012611	0	0.0848159	0.147033	0.158554	0	0.11091	0	0	0.00263831	0.001	0.344906	0.938628
TCGA-78-7146-01A-11R-2039-07	0	0.0255922	0	0.0335928	0	0.209706	0.107904	0	0	0	0	0.00526406	0	0.22688	0.0825577	0.189041	0.0305998	0.0410834	0	0.0424206	0	0.00535909	0.017	0.226347	0.997018
TCGA-86-8671-01A-11R-2403-07	0.0920126	0	0.0516672	0.128319	0	0.186362	0.012023	0.0511208	0.0582553	0	0.00813192	0.00233325	0	0.152704	0.104927	0.0864232	0.0135129	0	0.0494301	0	0	0.00277811	0.001	0.362255	0.934082
TCGA-62-A472-01A-11R-A24H-07	0.0653695	0	0.0282788	0.166139	0	0.143631	0.027331	0.0494768	0.0235594	0	0	0.0479918	0.00878476	0.0348561	0.0830626	0.116624	0.101793	0.00416208	0.0970454	0	0	0.00189461	0.013	0.245502	0.981277
TCGA-78-7152-01A-11R-2039-07	0.0478141	0.048764	0.0828465	0.130863	0	0.193486	0.0172799	0.0572594	0.0427629	0	0	0.0289991	0	0.112469	0.0639991	0.0659372	0.0491384	0	0.0519681	0	0	0.00641268	0.002	0.324662	0.950564
TCGA-44-7659-01A-11R-2066-07	0.0855317	0	0.162059	0.0528861	0	0.183826	0	0.0344675	0.029852	0	0	0.028919	0.00838655	0.0639991	0.0274225	0.124035	0.078802	0.0438119	0.0715737	0	0	0.00442757	0	0.393178	0.919161
TCGA-05-5715-01A-01R-1628-07	0.0668475	0	0.0219594	0.0488825	0	0.0623912	0	0.0114202	0.0244209	0	0	0	0	0.472094	0.0214607	0.20378	0	0	0.0577049	0	0	0.00903927	0	0.457471	0.894479
TCGA-55-A48Y-01A-11R-A24H-07	0.101089	0	0.176164	0.0500177	0	0.112808	0.0285785	0.0283716	0.028488	0.00622476	0	0.0185426	0	0.283187	0.0370238	0.080236	0	0.0109727	0.0232219	0	0	0.015074	0	0.393894	0.922584
TCGA-86-8054-01A-11R-2241-07	0.0420605	0	0.0011703	0.09223	0	0.222907	0.0492053	0.0196955	0	0	0.0312194	0	0.0082479	0.134904	0.0404662	0.145011	0.111471	0.0130013	0.067343	0	0	0.0210676	0.071	0.12792	1.02618
TCGA-44-2655-01A-01R-0946-07	0.142627	0	0.0957405	0.0350948	0	0.187644	0.0204053	0.037933	0.0179996	0	0	0.0145457	0.0053695	0.0329795	0.0262278	0.159421	0.141206	0.0058259	0.0559565	0	0.0139235	0.00710059	0	0.389174	0.920553
TCGA-78-7220-01A-11R-2039-07	0.161315	0	0.0231395	0.17715	0	0.114188	0.0477643	0.108448	0	0	0	0.019179	0.0018579	0.106778	0.0595747	0.078286	0.0513845	0	0.0413893	0	0.00417054	0.00537629	0.014	0.240489	0.987348
TCGA-91-6836-01A-21R-1858-07	0.0252962	0	0.0650617	0.148206	0	0.191427	0.102255	0.0333195	0	0	0	0.0254807	0.0105899	0.13793	0.0356962	0.115772	0.0379362	0.0321294	0.00599816	0.0130865	0	0.0198161	0.052	0.155237	1.01997
TCGA-05-4420-01A-01R-1206-07	0.236756	0	0.20363	0.0447447	0	0.124083	0	0	0.0242576	0	0	0.00888427	0	0.0411424	0.0144489	0.140529	0	0.00402816	0	0.013899	0	0.143598	0	0.461691	0.890856
TCGA-38-6178-01A-11R-1755-07	0.103581	0	0.0538459	0.0656345	0	0.206209	0	0.0143549	0.0164382	0	0	0.0182286	0.0196159	0.0804505	0.0516035	0.153977	0	0.072205	0.141106	0	0	0.00274933	0.008	0.274982	0.967438
TCGA-78-8640-01A-11R-2403-07	0.0525439	0	0.0584687	0.138996	0	0.126474	0.0287882	0.0807124	0.0114389	0	0.021384	0.0131898	0.00762488	0.216038	0.0904464	0.109711	0.00686943	0	0.0373144	0	0	0	0.027	0.197577	1.00675
TCGA-67-3774-01A-01R-0946-07	0.0842445	0	0.117323	0.0991884	0	0.216204	0	0.0203458	0.00457861	0	0	0.0566146	0.0246637	0.0204705	0.0653976	0.14872	0.0201278	0.0222695	0.0895843	0	0	0.0102675	0.001	0.351191	0.937716
TCGA-86-7701-01A-11R-2170-07	0.122347	0	0.239614	0.0766435	0	0.237908	0.0478744	0.0290675	0.0314097	0	0.0136422	0	0	0.0541308	0.0431318	0.0487503	0.0262694	0.0114619	0.0161509	0	0	0.00159788	0	0.423095	0.911817
TCGA-55-A48X-01A-11R-A24H-07	0.109873	0.156196	0.0529149	0.0757182	0	0.219175	0	0.0217119	0.0626425	0	0	0.0142672	0	0.104976	0.0335001	0.0717902	0.0320825	0	0.0379058	0	0	0.00724692	0	0.409945	0.91265
TCGA-55-8614-01A-11R-2403-07	0	0.0184006	0.0447319	0.088701	0	0.134157	0.0187296	0.0352312	0.0260963	0	0	0.0501582	0	0.272436	0.100604	0.0966616	0.0230638	0.0176962	0.0621449	0	0	0.011188	0.105	0.100171	1.05087
TCGA-44-A4SS-01A-11R-A24X-07	0.0382305	0	0.00673755	0.151912	0	0.266878	0.0980015	0	0	0	0.0343472	0	0.00156096	0.0912457	0.0750244	0.174373	0.0180222	0.00171508	0.0400072	0	0	0.00194477	0.027	0.198775	1.00601
TCGA-MP-A4SV-01A-11R-A24X-07	0.0468538	0	0.129579	0.133785	0	0.144733	0.072772	0.0265616	0.0638469	0	0.0403153	0	0	0.111962	0.0911868	0.092559	0.00506232	0.0103217	0.0281276	0	0	0.00233393	0.008	0.277689	0.97292
TCGA-97-8547-01A-11R-2403-07	0.00549325	0.00174809	0.00289957	0.0185721	0	0.0783621	0	0.038925	0.0495147	0	0.0188892	0	0	0.491743	0	0.15728	0.00856011	0.101819	0.026193	0	0	0	0	0.398824	0.932552
TCGA-O1-A52J-01A-11R-A262-07	0.00749457	0.0143949	0	0.00854021	0	0.0843826	0	0	0.0148493	0	0	0.036734	0.205737	0.0503705	0	0.384737	0.0222244	0.0746025	0.0934014	0	0.00253104	0	0.019	0.222497	0.998815
TCGA-44-6145-01A-11R-1755-07	0.103938	0	0.135686	0.191098	0	0.12745	0.102677	0.00832138	0.00530036	0	0.00309188	0.0125935	0.00634043	0.0449215	0.0827937	0.0793852	0.00332027	0.0225195	0.0472293	0	0	0.0233339	0	0.414719	0.909539
TCGA-64-1678-01A-01R-0946-07	0.152238	0	0.291731	0.108307	0	0.0388452	0.148391	0	0	0	0.0407846	0	0	0.021855	0.0178137	0.080821	0.0682976	0.00910808	0.01977	0	0	0.00203807	0	0.477145	0.882989
TCGA-49-4505-01A-01R-1206-07	0.125071	0	0.0710745	0.136261	0	0.109558	0.0188336	0.0318422	0.0188081	0	0	0.0436365	0.0233506	0.0259733	0.0642732	0.11611	0.0753999	0.0228933	0.102755	0	0	0.0141584	0	0.396155	0.917315
TCGA-44-7671-01A-11R-2066-07	0.209826	0	0.101064	0.0630098	0	0.117666	0	0.0713312	0.0152716	0	0	0.00339214	0	0.151532	8.93083e-05	0.164732	0	0.0552322	0.0430741	0	0.00181877	0.00195959	0	0.397833	0.918367
TCGA-44-2665-01A-01R-0946-07	0.00356461	0	0.00676339	0.0171491	0	0.236582	0.0143958	0	0	0	0.00538646	0	0.00409302	0.23697	0.00861246	0.21648	0.136319	0.0533972	0.0570874	0	0	0.00320019	0.014	0.239331	0.993215
TCGA-49-AARR-01A-11R-A41B-07	0.161334	0	0.112862	0.111656	0	0.128934	0	0.0473382	0.0184461	0	0	0.0608183	0.0118187	0.0803259	0.0156193	0.104192	0	0.00957305	0.130811	0	0	0.00627096	0	0.410998	0.911223
TCGA-55-8097-01A-11R-2241-07	0.106329	0	0.0747142	0.0696289	0	0.240736	0.00840436	0.0281229	0.0386323	0	0	0.0159544	0.0141079	0.0160825	0.0236598	0.143202	0.116759	0.0151261	0.08854	0	0	0	0.001	0.345263	0.939215
TCGA-97-7546-01A-11R-2039-07	0.0553371	0	0.00215914	0.117592	0	0.331667	0.0254869	0.0158545	0	0	0	0.0293568	0.0480539	0.0236014	0.0419783	0.098803	0.0554972	0.0315008	0.114602	0	0	0.0085093	0.168	0.0738862	1.05439
TCGA-55-7573-01A-11R-2039-07	0.178224	0	0.0805861	0.0452031	0	0.17756	0	0.0668021	0.0168032	0	0	0.0306331	0.00688503	0.0531761	0.0636067	0.0238321	0.162153	0.0191694	0.0711086	0	0	0.00425689	0	0.452519	0.891601
TCGA-97-A4M6-01A-11R-A24X-07	0.0812444	0	0	0.0941729	0	0.20796	0.000294532	0.033642	0.0923068	0	0	0.0364594	0.02289	0.0850168	0.0837799	0.0970231	0.0360182	0.0283033	0.0907342	0	0	0.0101547	0.032	0.187911	1.00781
TCGA-78-7537-01A-11R-2066-07	0.0698265	0	0.279233	0.131444	0	0.058397	0	0.0175201	0.0658633	0	0	0.0412958	0	0.0459815	0.00341462	0.148599	0.0498888	0.0250902	0.0564202	0	0	0.00702588	0	0.486212	0.87386
TCGA-75-6214-01A-41R-1949-07	0	0	0.00271377	0.114515	0	0.139958	0.0252232	0.0545597	0.021839	0	0	0.0143181	0	0.262248	0.0743652	0.163721	0.0393406	0.0267466	0.0329389	0	0	0.0275133	0.037	0.174945	1.02276
TCGA-86-8358-01A-11R-2326-07	0.107161	0	0.137778	0.106261	0	0.103771	0.0377022	0.0568804	0	0	0.022383	0.00594987	0	0.205436	0.062769	0.142249	0	0	0.0116592	0	0	0	0.001	0.346268	0.943137
TCGA-50-5936-01A-11R-1628-07	0.0593418	0	0.018537	0.0430748	0	0.163295	0.00927711	0.0156822	0.0234847	0	0.00251665	0	0	0.437866	0.0023426	0.130075	0	0.0701853	0	0.0155036	0	0.00881843	0.014	0.241101	1.01018
TCGA-78-7167-01A-11R-2066-07	0.149665	0	0.101008	0.120711	0	0.173358	0	0.0370086	0.0318232	0	0	0.041773	0.0192413	0.0568684	0.0541087	0.121601	0.0240895	0	0.0687446	0	0	0	0.013	0.248084	0.985534
TCGA-55-8513-01A-11R-2403-07	0.0573678	0.0274171	0.0582764	0.0206214	0	0.0707957	0	0.0370921	0.0163365	0	0	0.0116285	0	0.196468	0.0248884	0.30355	0.0896781	0.0193527	0.054311	0	0	0.0122157	0.002	0.336444	0.947013
TCGA-75-5125-01A-01R-1755-07	0.00419499	0	0.0154684	0.121091	0	0.164572	0.0597047	0.0522638	0.0110507	0	0.0321382	0	0.0225672	0.0129713	0.131949	0.153915	0.112858	0.0397592	0.0539495	0	0	0.0115467	0.052	0.155577	1.02127
TCGA-NJ-A4YI-01A-11R-A262-07	0.0398533	0	0.0264633	0.0220118	0	0.110947	0	0.0286955	0.0176869	0	0.0179785	0	0.110836	0.137562	0.0160707	0.267995	0.138904	0.00297406	0.039572	0	0.00585021	0.0165998	0.013	0.244306	0.984992
TCGA-05-5429-01A-01R-1628-07	0.205301	0	0.203995	0.0164122	0	0.213957	0	0.00568076	0.0130253	0	0	0.0182705	0.00453779	0.0618186	0.0270443	0.127498	0.0368969	0.00384618	0.0453763	0	0	0.0163397	0	0.504123	0.862928
TCGA-44-5645-01A-01R-A278-07	0.100851	0	0.039116	0.0159736	0	0.285973	0.0205285	0	0.00626283	0	0	0.01146	0.0365687	0.115451	0.0152135	0.0585681	0.190055	0.0289167	0.0750617	0	0	0	0.001	0.378565	0.925248
TCGA-55-6978-01A-11R-1949-07	0.0174564	0	0.00482268	0.230425	0	0.175667	0.103305	0.0134524	0.0112719	0	0.0344692	0	0.00753057	0.0868828	0.102743	0.11785	0.0752817	0	0.0188405	0	0	0	0.027	0.197407	1.01028
TCGA-86-8674-01A-21R-2403-07	0.150238	0	0.152438	0.0461754	0	0.0646943	0.0124537	0.12654	0.0124356	0	0	0.0361406	0	0.245202	0.0476235	0.0421313	0.000507107	0.049919	0.0135013	0	0	0	0	0.39614	0.921143
TCGA-78-7156-01A-11R-2039-07	0.0841518	0	0.0348059	0.0992561	0	0.241771	0	0.0380306	0.00258056	0	0	0.0689382	0.0271858	0.0505894	0.124926	0.0634859	0.00162435	0	0.162654	0	0	0	0.072	0.12727	1.03831
TCGA-62-8402-01A-11R-2326-07	0.0394121	0	0.00931046	0.114915	0	0.161084	0.0842247	0	0.0425978	0	0.0134913	0.00295926	0	0.254844	0.196288	0.047749	0.00180259	0	0.0291048	0	0	0.00221643	0.004	0.30705	0.968769
TCGA-71-6725-01A-11R-1858-07	0	0.0559538	0.0681511	0	0	0.0265472	0	0.032195	0	0.00460366	0	0.00799269	0.140277	0.0703493	0.0199067	0.319919	0.0817505	0.10979	0.032364	0	0.0215628	0.00863683	0.014	0.234762	0.991205
TCGA-44-5644-01A-21R-2039-07	0.224759	0	0.221957	0.118189	0	0.0169046	0.0911681	0.0218363	0	0	0	0	0	0.157532	0.013494	0.0669782	0	0.0328844	0.0057962	0	0	0.0285012	0	0.465475	0.888237
TCGA-97-A4M0-01A-11R-A24X-07	0.0331742	0	0.0198735	0.124227	0	0.265015	0.0192678	0.0309623	0.0510396	0	0	0.0268633	0.0407993	0.00190214	0.0720251	0.0958202	0.114349	0.026755	0.0720488	0	0	0.00587789	0.013	0.255028	0.979947
TCGA-50-7109-01A-11R-2039-07	0.126823	0	0.17877	0.143232	0	0.0692087	0.0523017	0.0376247	0.0125902	0	0	0.0321235	0.00787473	0.0821187	0.107873	0.0711503	0.0235164	0	0.0518353	0	0	0.00295751	0	0.497211	0.867098
TCGA-44-A4SU-01A-11R-A24X-07	0.170109	0	0.310388	0.0297219	0	0.122407	0	0.0739145	0.0297464	0	0	0	0	0.0987713	0.0600518	0.01414	0.0574237	0.0154745	0.0178518	0	0	0	0	0.572881	0.81995
TCGA-78-7145-01A-11R-2039-07	0.132881	0	0.0208649	0	0	0.205444	0.00283196	0.000137605	0.00909666	0	0	0	0.0501366	0.200073	0.0111441	0.126154	0.114092	0.0589091	0.0250181	0.0316038	0	0.0116131	0.014	0.231339	0.988767
TCGA-44-7670-01A-11R-2066-07	0.101832	0	0	0.0661272	0	0.139404	0.0280974	0.0328284	0.01524	0	0	0.0401382	0.0283687	0.302682	0.0780575	0.0620199	0.016581	0	0.0599159	0	0.0287078	0	0.027	0.195671	1.00836
TCGA-05-4396-01A-21R-1858-07	0.0336391	0	0.0161173	0.0674971	0	0.234705	0.0323577	0.0370732	0.0326864	0	0.0265663	0	0	0.134723	0.0872448	0.209443	0.0169614	0.0176014	0.0405276	0	0	0.0128566	0.138	0.0871375	1.04954
TCGA-95-8039-01A-11R-2241-07	0.0512958	0	0.0130751	0.0260789	0	0.270289	0.0282635	0.0374741	0.0454442	0	0	0.0160705	0.0193131	0	0.0436774	0.101293	0.193367	0.064074	0.0767983	0	0	0.0134857	0.001	0.363027	0.931473
TCGA-64-1676-01A-01R-0946-07	0.0799286	0	0.0840024	0.108912	0	0.0918106	0.054516	0.0102525	0.009894	0.00508516	0	0.0197665	0.0622848	0.11321	0.0451561	0.178904	0.0898803	0	0.045412	0	0	0.000984041	0.001	0.347913	0.937586
TCGA-95-8494-01A-11R-2326-07	0.0280558	0.00976353	0	0.0388644	0	0.114371	0.0594516	0.0258493	0.00329305	0	0	0.0354616	0.141267	0.0480185	0	0.124636	0.162581	0.11174	0.0819388	0	0.000233387	0.0144755	0.014	0.242334	0.9781
TCGA-50-8459-01A-11R-2326-07	0.106545	0	0.107598	0.0611943	0	0.0816247	0.0340492	0	0.0225668	0	0	0	0.0542205	0.109653	0.0274465	0.175842	0.111632	0.013134	0.0675484	0	0	0.026946	0.001	0.352472	0.936231
TCGA-86-7953-01A-11R-2187-07	0.0865654	0	0.023801	0.0745051	0	0.263035	0.0459609	0.0348555	0.0248905	0	0	0.00834224	0.0576389	0.102012	0.0289763	0.142199	0.0410207	0.0419081	0	0.00327211	0	0.021018	0.013	0.2554	0.978018
TCGA-78-7150-01A-21R-2039-07	0.107159	0	0.0337793	0.12022	0	0.154763	0.038141	0.0696066	0.0224907	0	0.00790674	0.0107429	0	0.169371	0.0700859	0.144137	0	0.0513659	0	0	0	0.000229641	0.017	0.224803	0.995282
TCGA-78-7148-01A-11R-2039-07	0.0854041	0	0.0548848	0.20862	0	0.157758	0.0447306	0.0327565	0.0151925	0	0	0.0220908	0.0133898	0.0664419	0.0606019	0.112964	0.0693274	0.000372811	0.0554643	0	0	0	0.013	0.255503	0.978946
TCGA-44-3917-01A-01R-A278-07	0.020061	0.0123397	0.0408514	0.145224	0	0.0568244	0.216795	0.0116624	0	0.00110205	0.0224805	0	0.0230921	0.0173351	0.0579329	0.193921	0.105985	0.00405334	0.0445816	0	0.00736622	0.0183934	0.049	0.157277	1.00831
TCGA-55-A4DF-01A-11R-A24H-07	0.0907324	0	0.042236	0.0870971	0	0.136063	0.0463409	0.0403414	0.0355187	0	0.0138422	0	0	0.23902	0.155153	0.0768043	0.000574194	0	0.0362774	0	0	0	0.02	0.21802	1.00322
TCGA-50-5068-01A-01R-1628-07	0.0119136	0.0645688	0.0546826	0.128292	0	0.119797	0.0129875	0.0524506	0.00975671	0.044274	0	0.0295943	0.00873263	0.0344698	0.10744	0.13729	0.147449	0	0.0363013	0	0	0	0.014	0.242303	0.983135
TCGA-49-4514-01A-21R-1858-07	0.0916578	0	0.0109255	0.165246	0	0.0933666	0.121144	0.0606773	0.0165894	0	0	0.0926668	0.0140137	0.0936085	0.0732185	0.0630537	0.00406694	0	0.0950109	0	0	0.00475459	0.041	0.169592	1.01903
TCGA-35-4122-01A-01R-1107-07	0.0255756	0	0.0502678	0.145317	0	0.0995438	0.0344185	0.0664551	0	0	0	0.0686239	0.0223685	0.0294169	0.0687863	0.214424	0.0779854	0	0.0639678	0	0.0196798	0.0131694	0.066	0.138765	1.0212
TCGA-86-8281-01A-11R-2287-07	0.0929577	0	0.241996	0.0645317	0	0.150993	0.0148574	0.0365438	0.0459216	0	0	0.0240898	0.012412	0.0571567	0.0325066	0.0998756	0.0656634	0.0156406	0.0448546	0	0	0	0	0.468707	0.882978
TCGA-50-5066-02A-11R-2090-07	0.0690432	0	0.082617	0.117186	0	0.225531	0.074934	0.0244815	0	0	0.0282306	0	0.0203623	0.0681258	0.0867529	0.177395	0.00714857	0	0.0181916	0	0	0	0.019	0.22259	0.993425
TCGA-97-8177-01A-11R-2287-07	0.0501935	0	0.0457097	0.0659773	0	0.120273	0	0.0501925	0.0328261	0	0	0.0320735	0.0211374	0.0903083	0.0132641	0.174074	0.209005	0.0312324	0.0342161	0.0156741	0	0.0138434	0.014	0.23247	0.98465
TCGA-91-6829-01A-21R-1858-07	0.208364	0	0.0216578	0.0624037	0	0.102912	0	0	0.0164154	0	0	0.0663144	0.00422186	0.189123	0.00979043	0.112018	0.014743	0.00824372	0.1743	0	0	0.00949204	0.002	0.33141	0.947151
TCGA-44-4112-01A-01R-1107-07	0.0714866	0	0.133572	0.101856	0	0.147203	0.0494168	0.0068773	0	0	0.0116246	0	0.0127312	0.0516364	0.0312262	0.150125	0.0767261	0.0823312	0.0505871	0	0	0.0226009	0.003	0.318738	0.950202
TCGA-53-7624-01A-11R-2066-07	0.13137	0	0.0813401	0.11022	0	0.0513663	0.03894	0.0499383	0.0326386	0	0	0.0387051	0	0.172905	0.154606	0.0970788	0	0.0407561	0	0	0.000136652	0	0.001	0.375261	0.931
TCGA-55-8208-01A-11R-2241-07	0.0576538	0	0.104647	0.0769542	0	0.11194	0.0334178	0.0401327	0.0414259	0	0	0.0309028	0.00147604	0.185029	0.115799	0.116965	0.021092	0	0.0414253	0	0	0.0211389	0.006	0.303801	0.959699
TCGA-50-8460-01A-11R-2326-07	0.0111001	0.0130219	0.18252	0.0854953	0	0.147355	0.00762822	0.0305089	0.0522364	0	0	0.0257442	0.07867	0.0210233	0	0.0638575	0.0997648	0.0755115	0.105563	0	0	0	0.003	0.315015	0.953422
TCGA-55-6543-01A-11R-1755-07	0.13728	0	0.0645791	0.0495603	0	0.136555	0	0.0117632	0.0131749	0	0	0.0203071	0.0223707	0.141068	0.032042	0.241583	0.0131381	0	0.0824969	0	0	0.0340815	0.001	0.359259	0.93384
TCGA-J2-A4AG-01A-11R-A24H-07	0.170017	0	0.0661548	0.0637171	0	0.238428	0.0447083	0.0180632	0.0141878	0	0	0.0198366	0.0205758	0.0543126	0.025335	0.0811399	0.0961368	0.0512083	0.0333817	0	0	0.00279765	0	0.427686	0.903332
TCGA-93-7348-01A-21R-2039-07	0.219619	0	0.156822	0.0648759	0	0.151747	0.019942	0	0.0337841	0	0	0	0	0.230328	0.0386131	0.064804	0.000133287	0	0.000751054	0.0142966	0	0.00428367	0	0.478974	0.877682
TCGA-49-4501-01A-01R-1206-07	0.0992426	0	0.106553	0.0754204	0	0.241615	0.0100891	0.046375	0.0316714	0.00421119	0	0.0220893	0.0162908	0.033593	0.0197993	0.107756	0.0335351	0.0845831	0.0611612	0	0	0.00601397	0.001	0.36834	0.930303
TCGA-49-AAR4-01A-12R-A41B-07	0.0554394	0	0.0279593	0.473444	0	0	0.0595241	0.0686047	0.0364144	0	0	0	0	0.0931357	0.0539415	0.102146	0.00792153	0	0.00841404	0.00867884	0	0.00437592	0.041	0.170201	1.04001
TCGA-55-6642-01A-11R-1858-07	0	0.00446846	0.16909	0.141619	0	0.199586	0.0954755	0	0.00181914	0	0.040329	0	0	0.176953	0.0292526	0.0938384	0	0.0114805	0.0346815	0	0	0.00140678	0.008	0.275047	0.975326
TCGA-05-5423-01A-01R-1628-07	0.056286	0	0.0203971	0.0350174	0	0.14829	0.0315106	0.0339219	0.0251794	0.00780217	0	0.000853895	0.0112293	0.0334694	0.00662079	0.168212	0.20746	0.0463886	0.075781	0	0.0574186	0.0341633	0	0.438901	0.900894
TCGA-05-4432-01A-01R-1206-07	0.0792274	0	0.169517	0.0987669	0	0.0942588	0.0242323	0.0209709	0.0435457	0	0	0.0187057	0	0.226611	0.0812489	0.0929264	0	0	0.0284399	0	0	0.0215484	0.001	0.34848	0.943472
TCGA-55-8512-01A-11R-2403-07	0.0976565	0	0.0353561	0.145072	0	0.128567	0	0.0076115	0	0	0.0294578	0.0387506	0.0751748	0.122995	0.000954809	0.168392	0	0.0453978	0.044183	0	0	0.060431	0.058	0.148469	1.02052
TCGA-05-4398-01A-01R-1206-07	0.0852691	0	0.121972	0.101956	0	0.122757	0.0239503	0.0338094	0.00890734	0	0	0	0.0385187	0.0915584	0.0909218	0.17592	0.0707592	0	0	0.0176974	0.00748677	0.00851595	0.002	0.32374	0.949936
TCGA-05-4433-01A-22R-1858-07	0.0226844	0.0053276	0	0.0987286	0	0.161585	0.0253302	0.0214001	0.00638726	0	0	0.00594085	0	0.308628	0.0971049	0.144015	0.0236092	0	0.0590564	0	0	0.0202024	0.001	0.376693	0.929803
TCGA-62-8394-01A-11R-2326-07	0.0612964	0	0.00818658	0.0421097	0	0.215789	0	0.0322728	0.0419327	0	0	4.2355e-05	0	0.274785	0.0734539	0.115242	0	0.102163	0.0327272	0	0	0	0.069	0.132673	1.04243
TCGA-55-7911-01A-11R-2170-07	0.076964	0	0.00350407	0.127035	0	0.243372	0.0909117	0.0773234	0	0	0.0217764	0.0261066	0.0154995	0	0.0254059	0.129069	0.000239865	0.125548	0.0298078	0	0.00319093	0.0042465	0.056	0.150694	1.02986
TCGA-50-5942-01A-21R-1755-07	0.0967053	0	0.214747	0.102767	0	0.241079	0	0.0251166	0.00904833	0	0	0.00589583	0.0215361	0	0.0423086	0.0632838	0.0721381	0.00654538	0.09883	0	0	0	0	0.465699	0.884434
TCGA-44-7662-01A-11R-2066-07	0.144071	0	0.0628217	0.0892457	0	0.0894408	0.0275306	0.0195631	0.0215224	0	0.00413846	0.0108866	0	0.221589	0.0614733	0.212176	0	0	0.0221616	0	0	0.0133792	0.007	0.284212	0.970336
TCGA-55-A490-01A-11R-A466-07	0.0776202	0	0.123715	0.0885587	0	0.130853	0.00661125	0	0.0653511	0	0	0	0	0.269259	0.0264851	0.10194	0.0669276	0	0	0.031202	0	0.0114768	0.003	0.312761	0.959419
TCGA-97-7941-01A-11R-2187-07	0.183242	0	0.0184931	0.0704221	0	0.184901	0	0.0268441	0.0544244	0	0	0.0305249	0.0134733	0.0257097	0.0430494	0.147192	0.122889	0	0.0788346	0	0	0	0	0.402241	0.914738
TCGA-97-8175-01A-11R-2287-07	0.00615845	0.0355806	0	0.0294391	0	0.108239	0	0	0.0144997	0	0	0.0446127	0.0205299	0.177664	0.0226227	0.160238	0.264914	0.0279789	0.0628344	0	0	0.0246883	0.007	0.290423	0.966874
TCGA-99-7458-01A-11R-2039-07	0.0947174	0	0.0234053	0.145473	0	0.231152	0.0153721	0.0494491	0.0302377	0	0	0.0249423	0.011341	0.0797837	0.0510264	0.0688646	0.0803362	0.0387655	0.0537873	0	0	0.00134622	0.003	0.312974	0.955187
TCGA-55-8507-01A-11R-2403-07	0.0393799	0	0.0447512	0.0734504	0	0.081417	0.00852632	0.0490788	0	0	0	0.0439947	0.013142	0.31649	0.0360762	0.193337	0	0.0548212	0.00324171	0.0195496	0	0.0227433	0.026	0.201735	1.01459
TCGA-38-4629-01A-02R-1206-07	0.011368	0	0.0505679	0.142651	0	0.0936831	0.0802105	0.00781285	0.00762037	0	0.0157103	0	0.0665225	0.130921	0.0912115	0.232281	0.0210329	0	0.0422687	0	0	0.00613893	0.041	0.169928	1.01147
TCGA-86-7954-01A-11R-2187-07	0.0662983	0	0.0159003	0.0709411	0	0.191496	0.00841349	0.0443188	0.0400311	0	0	0.026671	0.0108793	0.0506416	0.175369	0.166556	0.0149909	0.0292968	0.0831675	0	0	0.00502985	0	0.461431	0.886447
TCGA-97-A4M3-01A-11R-A24X-07	0.101625	0	0.102531	0.0609248	0	0.204424	0	0.0763993	0.0260963	0	0	0.0450902	0.0483581	0.0402735	0.0238717	0.159812	0.0370904	0.0262683	0.0275842	0.00603613	0.00999818	0.00361611	0.017	0.225685	0.991391
TCGA-55-6984-01A-11R-1949-07	0.0424222	0.0969447	0.0502442	0.0744206	0	0.305274	0	0	0.0739086	0	0	0.0299753	0.00116117	0.0717628	0.00338325	0.0806093	0.0442148	0.0500773	0	0.0352962	0	0.0403051	0.007	0.286107	0.96913
TCGA-55-8205-01A-11R-2241-07	0.087086	0	0.048948	0.176247	0	0.122945	0.0697735	0.0438713	0	0	0	0.0287689	0.027675	0.0494807	0.070814	0.194014	0.0592701	0	0.010059	0	0.00633284	0.00471451	0.003	0.311204	0.954116
TCGA-55-7816-01A-11R-2170-07	0.0227595	0	0.00506369	0.11535	0	0.0994585	0.0368633	0	0.00176274	0.000881794	0	0.00015907	0.13438	0.00329063	0.119529	0.383208	0.0191379	0	0.0560006	0	0	0.00215612	0.002	0.327314	0.950103
TCGA-99-AA5R-01A-11R-A39D-07	0.0929957	0.025704	0.0637938	0.124522	0	0.297051	0	0.012672	0	0	0	0.0620775	0.00694703	0.133432	0.0438571	0.0730923	0.0247654	0	0.0353316	0	0	0.00375799	0.002	0.332659	0.949173
TCGA-55-7727-01A-11R-2170-07	0.171187	0	0.0471377	0.0423616	0	0.298208	0.0443588	0.0111195	0	0.00315572	0.0101201	0	0	0.0560949	0.0879841	0.138468	0.0301203	0.0181019	0.0395702	0	0	0.00201236	0.001	0.353704	0.937134
TCGA-86-A456-01A-11R-A24H-07	0.0866899	0	0.00996445	0.0499604	0	0.176489	0.00366335	0.0452384	0.000456773	0	0	0.00335479	0	0.177338	0.0691546	0.310969	0	0.036868	0	0.0262682	0	0.00358581	0.013	0.252264	0.986047
TCGA-69-7765-01A-11R-2170-07	0.102551	0	0.188161	0.0832186	0	0.14844	0.0476628	0.00712331	0	0	0.0363883	0	0.00263414	0.0743291	0.0601864	0.0427531	0.148247	0.0305522	0.0250135	0	0	0.00274057	0	0.414905	0.909751
TCGA-64-5774-01A-01R-1628-07	0.18432	0	0.222625	0.0773671	0	0.183798	0	0.0304937	0.035372	0	0	0.0383973	0	0.127099	0.000904554	0.0797889	0	0.00920921	0	0	0	0.0106258	0	0.467384	0.887004
TCGA-05-4427-01A-21R-1858-07	0.0955667	0	0.0846756	0.102477	0	0.119896	0.055348	0.0369348	0	0	0	0.0109073	0.042668	0.0495296	0.0679866	0.155059	0.116324	0.00551532	0.0543531	0	0	0.00275799	0.002	0.328077	0.94533
TCGA-50-6591-01A-11R-1755-07	0.0090006	0	0	0.0372874	0	0.34359	0	0.0220182	0.0161346	0	0	0.0105964	0	0.481336	0.00639225	0	0.00272183	0	0	0.0709231	0	0	0.068	0.134515	1.07714
TCGA-05-4397-01A-01R-1206-07	0.0955864	0	0.0456623	0.0523856	0	0.0689054	0.0308025	0.022695	0.0283452	0	0.0189546	0	0.00108573	0.0817745	0.122157	0.246883	0.0183772	0.0883187	0.0558336	0	0	0.0222326	0.011	0.266227	0.975789
TCGA-93-7347-01A-11R-2187-07	0.0550175	0	0.0720034	0.127344	0	0.163491	0.0245026	0.037275	0.0541854	0	0	0.0208391	0	0.181654	0.0365225	0.103557	0.036611	0.0299342	0.0570637	0	0	0	0.002	0.320986	0.950872
TCGA-05-4395-01A-01R-1206-07	0.0142668	0	0.0176207	0.0685377	0	0.173711	0.0887237	0.054516	0	0	0.0102321	0.0521149	0.0437097	0.0422924	0.100903	0.138499	0.0857215	0.0418363	0.0611964	0	0	0.00611888	0.034	0.180781	1.00627
TCGA-44-8117-01A-11R-2241-07	0.0914746	0	0.0643542	0.0686628	0	0.112332	0.0452031	0.0331044	0.0278755	0	0.00834159	0	0	0.27541	0.0733386	0.143248	0	0	0.0547369	0	0	0.00191785	0.001	0.372313	0.929435
TCGA-49-6742-01A-11R-1858-07	0.0895925	0	0.025366	0.0924635	0	0.0920932	0	0.0722553	0	0	0	0.071502	0	0.123084	0.0196715	0.232534	0	0.0613918	0.0863479	0	0	0.0336984	0.027	0.194946	1.00077
TCGA-86-8280-01A-11R-2287-07	0.0545032	0	0.0614981	0.0612361	0	0.235073	0.0096543	0.06614	0.0464769	0	0	0.00144503	0.0108173	0.14494	0.0694979	0.0957957	0.0934553	0.00580039	0.0423096	0	0	0.00135684	0.023	0.211445	0.996721
TCGA-44-6147-01A-11R-A278-07	0.116437	0	0.138039	0.0322203	0	0.206394	0.0197041	0	0	0.0195827	0	0	0	0.231823	0.0506408	0.0965614	0	0.0269893	0.0616081	0	0	0	0.001	0.353457	0.939394
TCGA-MP-A4SY-01A-21R-A24X-07	0.166465	0	0.0201516	0.0283752	0	0.103732	0.00889231	0	0.0303938	0	0.00689077	0	0	0.395116	0.0118685	0.159369	0.0326713	0	0.0332306	0	0	0.00284318	0.001	0.374404	0.935957
TCGA-86-7955-01A-11R-2187-07	0.324433	0	0.0217057	0	0	0.116048	0	0	0.0132015	0.02935	0.0815943	0	0	0.102732	0.115459	0.0881124	0	0.0388138	0.0685504	0	0	0	0.002	0.341526	0.94902
TCGA-L9-A8F4-01A-11R-A39D-07	0.0786644	0	0.142876	0.185722	0	0.0702318	0.0614704	0.0206508	0.109147	0	0	0.00653613	0	0.164549	0.0395427	0.110265	0	0	0.0103447	0	0	0	0	0.388117	0.923346
TCGA-49-4507-01A-01R-1206-07	0.0127237	0	0.0860466	0.28948	0	0	0.143552	0.0278383	0.0269994	0.0437521	0	0.0617461	0	0.0558665	0.0583577	0.109247	0.0113799	0	0.0730111	0	0	0	0.022	0.213545	1.00433
TCGA-55-7725-01A-11R-2170-07	0.0904753	0	0.00107144	0.0783983	0	0.259063	0.0532039	0.0508507	0	0.014126	0.0196259	0	0.00149144	0.0886838	0.110261	0.0961539	0.0481721	0.0155009	0.0707327	0	0	0.00218936	0.002	0.342947	0.941544
TCGA-55-8511-01A-11R-2403-07	0.111465	0	0.127944	0.119164	0	0.202602	0	0.0323433	0.0408492	0	0	0.0249822	0.00619661	0.0864849	0.100477	0.0936268	0.0314005	0	0.0181497	0	0	0.00431388	0.001	0.379326	0.927686
TCGA-55-A494-01A-11R-A24X-07	0.0442635	0	0.0153488	0.158142	0	0.147602	0.0111527	0.093837	0.00697123	0	0	0.0338908	0.0233716	0.120252	0	0.172731	0.0612747	0.111162	0	0	0	0	0.643	-0.00610451	1.08875
TCGA-L9-A50W-01A-12R-A39D-07	0.103603	0	0.122299	0.0240652	0	0.199752	0	0.031233	0.0296861	0	0	0.0359539	0.00632794	0.0354884	0.0621556	0.0447585	0.194899	0	0.107461	0	0	0.00231723	0	0.445757	0.895359
TCGA-44-3919-01A-02R-1107-07	0.103876	0	0.0286858	0.0976042	0	0.159377	0.0310242	0.0469274	0.0250808	0	0	0.006113	0	0.0810402	0.113425	0.115176	0.109473	0	0.0764876	0	0	0.00571044	0.013	0.25192	0.977769
TCGA-55-1594-01A-01R-0946-07	0.111478	0	0.0257743	0.0972309	0	0.223153	0	0.0168224	0	0	0	0.0560632	0.00736691	0.0668966	0.119075	0.140892	0.0431665	0	0.0802178	0	0	0.0118634	0.028	0.192136	1.00591
TCGA-55-8514-01A-11R-2403-07	0.0573605	0	0.0539183	0.0257274	0	0.167998	0	0.0562627	0.0332796	0	0.00996183	0.00392024	0.0963997	0.114224	0.0407957	0.213187	0.00893271	0.0668857	0.0494409	0	0	0.00170521	0.013	0.245306	0.979427
TCGA-91-6849-01A-11R-1949-07	0.0936544	0	0.169167	0.114844	0	0	0.039053	0.0164196	0.0328217	0	0.0109019	0	0	0.348099	0.00455015	0.0962378	0.00880626	0.0274593	0.0260528	0	0	0.0119335	0.001	0.376737	0.934006
TCGA-69-7979-01A-11R-2187-07	0.0792924	0	0.0796134	0.085873	0	0.062924	0.0270153	0.020319	0	0	0.00420926	0.0228291	0	0.229498	0.091036	0.213065	0.0116329	0.00544941	0.0646967	0	0	0.00254643	0.013	0.249311	0.985303
TCGA-44-6775-01A-11R-A278-07	0.0995741	0	0.0913522	0	0	0.134252	0.00580879	0	0.0153801	0	0	0.0141842	0.026014	0.260036	0.0203772	0.117034	0.0932252	0.0156715	0.0886194	0	0.0080751	0.0103958	0.007	0.290645	0.966119
TCGA-44-3918-01A-01R-A278-07	0.034376	0	0.0189325	0.0844052	0	0.257998	0.115072	0.00178347	0	0.024398	0	0	0	0.0921251	0.0472103	0.177832	0.0158518	0.0795354	0.0338348	0	0.00988073	0.00676389	0.121	0.0939327	1.04198
TCGA-44-3917-01B-02R-A277-07	0.0893505	0	0	0	0	0.35166	0.06585	0.00452952	0	0.00429158	0.0368899	0	0	0	0.0619036	0.352117	0	0.0197791	0	0	0.0110676	0.00256152	0.067	0.136091	1.03152
TCGA-62-8395-01A-11R-2326-07	0.225148	0	0.0694531	0.0893336	0	0.140091	0	0.0216756	0.00534863	0	0	0.0145013	0.0221675	0.112806	0.021315	0.14737	0.0474841	0.0111156	0.0721901	0	0	0	0	0.424289	0.904795
TCGA-44-2662-01A-01R-0946-07	0.0589518	0	0.0546657	0.0347049	0	0.16537	0.030804	0	0.0200894	0	0.0319606	0	0.115669	0.164198	0.0359746	0.168969	0.028726	0	0	0.0210818	0.0183725	0.0504634	0.014	0.234166	0.986022
TCGA-L9-A743-01A-43R-A39D-07	0.128474	0	0.0964259	0.111424	0	0.178765	0.0629848	0.0157548	0.0118255	0	0	0	0.0140789	0.0633807	0.0492433	0.103126	0.0519757	0.0676434	0.0302934	0	0	0.0146043	0.002	0.342909	0.940951
TCGA-97-A4M5-01A-11R-A24X-07	0.047412	0	0.0365176	0.0929137	0	0.126396	0	0.00337974	0.00946578	0	0.045144	0.0132164	0.00949005	0.16043	0.0535699	0.261509	0.00624358	0.0187044	0.107696	0	0	0.00791154	0.022	0.214794	0.994519
TCGA-50-5049-01A-01R-1628-07	0.0615557	0	0.166361	0.180962	0	0.107159	0.0341077	0.0327354	0.0200155	0	0	0	0.0169613	0.124303	0.0711962	0.153956	0.017754	0	0.005338	0	0.00759465	0	0.001	0.360118	0.936461
TCGA-62-A46Y-01A-11R-A24H-07	0.0702579	0	0.0143573	0.097663	0	0.136565	0.00718942	0.0502151	0.00752524	0	0	0.0124985	0.054238	0.0753277	0.0657442	0.157352	0.185689	0	0.0631027	0	0	0.00227482	0.051	0.156251	1.01244
TCGA-05-5428-01A-01R-1628-07	0.00680972	0.00448607	0	0.075148	0	0.0843208	0	0	0.0325177	0.000732164	0	0.0347825	0.00270248	0.0827287	0.0354693	0.334959	0.130288	0	0.138097	0	0.00365077	0.0333078	0.001	0.345453	0.94075
TCGA-44-6147-01A-11R-1755-07	0.197041	0	0.135019	0.0554316	0	0.153382	0.0195208	0	0.0474753	0.00973624	0	0	0	0.159464	0.0587086	0.0842471	0	0.0100315	0.067047	0	0	0.00289564	0	0.441668	0.896661
TCGA-49-AARE-01A-11R-A41B-07	0.143084	0	0.102895	0.0722548	0	0.0806115	0.0545712	0.0670992	0.0449065	0	0.0486358	0	0	0.200118	0.0955904	0.0606489	0	0.00253493	0.0270499	0	0	0	0	0.418919	0.90748
TCGA-78-7159-01A-11R-2039-07	0.149197	0	0.216475	0.0860874	0	0.180598	0.00677873	0.00312216	0.00853447	0	0	0.0653641	0.0147672	0.125251	0.0447718	0.0308808	0	0.0134413	0.0230371	0	0	0.0316946	0	0.50424	0.862834
TCGA-55-7281-01A-11R-2039-07	0.0492353	0	0.0238421	0.0723475	0	0.162243	0.0339493	0.022759	0.0193346	0	0.0059418	0.00158422	0.0645577	0.107118	0.0712764	0.0632353	0.217213	0.0329322	0.0511492	0	0.00128118	0	0.001	0.35835	0.933287
TCGA-67-6217-01A-11R-1755-07	0.0334205	0.0288741	0.0881127	0.153281	0	0.219381	0.0381933	0.00732391	0.0340441	0	0.0116968	0	0.0145224	0.0129941	0.0612602	0.0606454	0.160654	0.0220604	0.0447291	0	0	0.00880606	0.007	0.287972	0.96468
TCGA-MN-A4N5-01A-11R-A24X-07	0.0954529	0	0.0836495	0.19389	0	0.0763941	0.0771089	0.0781027	0.032729	0	0.00386329	0.00706999	0.00300814	0.0929253	0.113431	0.0880557	0.0327218	0	0.0215976	0	0	0	0.002	0.340841	0.944265
TCGA-55-7724-01A-11R-2170-07	0.0639076	0	0.0408677	0.074811	0	0.135455	0.0500823	0	0	0.0124266	0.0348873	0	0	0.147425	0.103287	0.146328	0.0725013	0.0363652	0.0431542	0	0	0.0385014	0.019	0.222758	0.990308
TCGA-MN-A4N1-01A-11R-A24X-07	0.143427	0	0.0249571	0.0449964	0	0.120818	0	0.0342954	0.0232818	0	0.0710948	0	0	0.358252	0.0096627	0.129919	0	0.0285161	0	0.0107795	0	0	0.003	0.315325	0.962009
TCGA-69-A59K-01A-11R-A262-07	0.045249	0	0.123625	0.147977	0	0.102861	0.122218	0.00675436	0.000117109	0	0.0283791	0	0.00355349	0.0720175	0.0941219	0.131183	0.0941228	0	0.0261078	0	0	0.001713	0.006	0.295349	0.960693
TCGA-44-6775-01A-11R-1858-07	0.141087	0	0.0835098	0.0362574	0	0.102529	0.0127708	0.00355694	0.0302442	0	0	0.00924751	0.0229587	0.196943	0.0240415	0.134686	0.0946087	0.0206753	0.0735769	0	0	0.0133076	0.001	0.352711	0.937104
TCGA-99-8028-01A-11R-2241-07	0.0888069	0	0.0776611	0.136988	0	0.184544	0.0618273	0.00861993	0.0223676	0	0	0.0127682	0	0.122425	0.0881604	0.117202	0.0267269	0	0.0477868	0	0	0.00411645	0.008	0.276886	0.969891
TCGA-49-4506-01A-01R-1206-07	0.0336649	0.00133246	0.0194481	0.332401	0	0.0566912	0.0930328	0.0444339	0.012251	0	0	0.0334285	0.00323401	0.0667416	0.0825314	0.12322	0.0842575	0.000802597	0.00561816	0	0	0.0069108	0.047	0.159461	1.02905
TCGA-44-2668-01A-01R-0946-07	0.0357257	0	0.0284972	0.0837385	0	0.133181	0.0990994	0	0	0	0.00827264	0.0131717	0.0132718	0.328662	0.0679175	0.0616823	0	0.00820866	0	0.0988223	0	0.0197498	0.012	0.263213	0.984309
TCGA-91-8497-01A-11R-2403-07	0.125017	0	0.257585	0.0854663	0	0.120018	0.00309376	0.0405896	0.0430269	0	0	0.0181177	0.0116665	0.0248796	0.00911736	0.0891492	0.107867	0.0067988	0.0505517	0	0	0.00705524	0	0.508898	0.860245
TCGA-73-4670-01A-01R-1206-07	0.139776	0	0.146427	0.0632493	0	0.136444	0.00622599	0.0503204	0.0259337	0	0	0	0.00817139	0.132159	0	0.0926231	0	0.121464	0	0.0353053	0.00713008	0.0347707	0	0.422901	0.905743
TCGA-44-3396-01A-01R-1206-07	0.0685273	0	0.0680242	0.0992037	0	0.164734	0.029829	0	0	0.00182251	0.0298314	0	0	0.202045	0.110313	0.138747	0.0317707	0	0	0.0236087	0	0.0315437	0.025	0.20396	1.00425
TCGA-38-4627-01A-01R-1206-07	0.0808493	0	0.0372491	0.0586126	0	0.231886	0	0	0.0137619	0	0	0.025371	0.0272893	0.0934472	0.0404078	0.284568	0.0127925	0	0.0714358	0	5.33339e-05	0.0222767	0.007	0.280303	0.966715
TCGA-55-A57B-01A-12R-A39D-07	0.0262496	0.0165386	0	0.0226705	0	0.206035	0.0105782	0.0120899	0.0236142	0	0	0.033198	0.0328957	0.0547879	0.0158428	0.148424	0.225869	0.0598078	0.0966609	0	0	0.0147378	0.013	0.253775	0.975224
TCGA-55-8616-01A-11R-2403-07	0.267525	0	0.020012	0.126734	0	0.273145	0.0034096	0	0.0342036	0	0	0	0.0151574	0.0465607	0.0300456	0.12722	0	0.0125765	0.0367285	0	0	0.00668278	0	0.402099	0.917539
TCGA-55-8089-01A-11R-2241-07	0.103312	0	0.0497862	0.142053	0	0.0818632	0.0458275	0.0429925	0	0.0370855	0	0.0628659	0.00215435	0.079243	0.136314	0.0971148	0.0363109	0	0.0779993	0	0	0.00507803	0.006	0.300509	0.961833
TCGA-44-2668-01B-02R-A277-07	0.0538011	0	0.00306276	0	0	0.226438	0.101911	0	0	0	0.0894244	0	0.0255025	0.179672	0.148461	0.0411005	0.00536533	0	0	0.0575254	0.0183858	0.0493492	0.013	0.246259	0.987749
TCGA-NJ-A7XG-01A-12R-A39D-07	0.0664215	0	0.0620468	0.0356678	0	0.266103	0	0.0182784	0.0354846	0	0	0.0718547	0.0077547	0	0.0096545	0.0950723	0.104771	0.096161	0.1306	0	0	0.000129736	0.056	0.150397	1.01781
TCGA-49-AAQV-01A-11R-A39D-07	0.183508	0	0.0518728	0.0795333	0	0.173143	0.00661937	0.0202245	0.0833377	0	0	0.00319362	0	0.222256	0.053759	0.0679758	0.0102094	0.022998	0.0213684	0	0	0	0	0.428694	0.902876
TCGA-55-8091-01A-11R-2241-07	0.102721	0	0.0697984	0.0367007	0	0.232904	0.0012446	0	0.02046	0	0	0.0547705	0.012669	0.0607796	0.0733106	0.149364	0.0655074	0	0.106771	0	0	0.0129994	0.006	0.304079	0.955648
TCGA-64-5779-01A-01R-1628-07	0.101296	0	0.373204	0.101174	0	0.206734	0.0507756	0	0.0184855	0	0.0122893	0	0	0.0755006	0.0353965	0.0127465	0.00997566	0	0.00129237	0	0	0.00112983	0	0.482473	0.893193
TCGA-86-8278-01A-11R-2287-07	0.0605502	0	0.144681	0.0523772	0	0.244278	0.00148433	0	0.00338038	0	0.0241798	0.00583836	0.00725089	0.0871014	0.0635775	0.0876251	0.0815977	0.0689283	0.0606678	0	0	0.00648196	0.002	0.333399	0.945475
TCGA-44-6777-01A-11R-1858-07	0.0442609	0	0.121587	0.0458692	0	0.108803	0.0123833	0.0121001	0.0142301	0	0	0.0141605	0.0243469	0.155157	0.0398025	0.22464	0.0818748	0.004015	0.0796077	0	0	0.017162	0.004	0.306938	0.956646
TCGA-55-8092-01A-11R-2241-07	0.0316958	0.029112	0.139467	0.270338	0	0.0290823	0.120766	0.0478519	0	0	0.00715519	0.0113918	0	0.0564267	0.110836	0.0924512	0.00484788	0	0.0437992	0	0	0.00477835	0.006	0.303534	0.963815
TCGA-73-4675-01A-01R-1206-07	0.00522624	0.0534925	0.00869503	0.0558989	0	0.0379129	0.0234798	0.0150277	0.0388404	0	0	0.0205124	0.0231698	0.290575	0	0.150946	0.138969	0.0420951	0.0882809	0	0	0.00687902	0.014	0.236406	0.99323
TCGA-73-4666-01A-01R-1206-07	0.0308553	0	0.00396024	0.225008	0	0.0561333	0.212103	0.0237025	0	0	0.0333783	0.0155778	0.013022	0.0533499	0.0770663	0.150076	0.0236391	0.0106896	0.069057	0	0	0.0023823	0.002	0.342168	0.941485
TCGA-55-A4DG-01A-11R-A24H-07	0.145726	0	0.171891	0.129831	0	0.253915	0.0217086	0.00803012	0	0	0.00609886	0	0.010928	0.0553665	0.0557689	0.102781	0.00817303	0.00663122	0.0231517	0	0	0	0	0.472276	0.880812
TCGA-MP-A4TF-01A-11R-A262-07	0.1224	0	0.197341	0.0678331	0	0.124404	0.070057	0.0226356	0	0	0.0234132	0.0181353	0	0.201157	0.0626279	0.0247316	0	0.039509	0	0	0.00436799	0.0213868	0	0.407484	0.915978
TCGA-44-2656-01B-06R-A277-07	0.0687477	0	0.0117582	0.0473105	0	0.282673	0.0438509	0	0	0	0	0.0229826	0	0.0358132	0.0475137	0.191882	0	0.181867	0.0483701	0	0.0156179	0.00161418	0.017	0.224095	0.993377
TCGA-55-6980-01A-11R-1949-07	0.0760084	0	0.0323739	0.0342231	0	0.254956	0.00772254	0.0407993	0.0308934	0	0	0.0112816	0.0862953	0.0260028	0.0480988	0.0298704	0.207473	0.0567417	0.0559097	0	0	0.0013505	0.007	0.282303	0.964154
TCGA-50-8457-01A-11R-2326-07	0.117459	0	0.20935	0.0956434	0	0.152365	0.0042704	0.0141454	0.0234714	0	0	0.035178	0.034957	0.0230635	0.0410192	0.117792	0.0128778	0	0.118408	0	0	0	0	0.479463	0.876775
TCGA-44-6146-01A-11R-A278-07	0.0500564	0	0.0153897	0.110153	0	0.381504	0.0478912	0	0	0.00145678	0	0.0151611	0.0202521	0.00895209	0.0724468	0.122344	0.0568765	0.00170054	0.0617954	0	0	0.0340199	0.15	0.0809588	1.05667
TCGA-35-5375-01A-01R-1628-07	0.0126025	0.0214684	0.0224358	0.185593	0	0.110674	0.0697436	0.0719266	0.0188178	0	0.00137529	0	0.0413163	0.0425304	0.110467	0.16552	0.0472934	0.0338618	0.043424	0	0.0009496	0	0.083	0.116401	1.03595
TCGA-50-5931-01A-11R-1755-07	0.136614	0	0.0295063	0.060975	0	0.119839	0	0.118299	0	0	0.018167	0	0	0.263447	0.066171	0.128454	0	0.040936	0.0175915	0	0	0	0.019	0.221895	0.999264
TCGA-55-6971-01A-11R-1949-07	0.0285739	0.0124385	0.14145	0.153643	0	0.137111	0.0110323	0.0231976	0.0372823	0	0	0.055568	0.00713942	0.167335	0.0993257	0.082306	0	0	0.0355881	0	0	0.00800909	0.002	0.320685	0.955359
TCGA-64-1679-01A-21R-2066-07	0.131786	0	0.0761607	0.0238361	0	0.0973246	0.00125499	0	0.0183942	0.00256055	0	0	0	0.343298	0.0128409	0.0784095	0.156575	0.0236785	0	0.0279499	0	0.00593129	0	0.396596	0.921854
TCGA-95-7948-01A-11R-2187-07	0.0963699	0	0.209468	0.109823	0	0.11305	0	0.0245727	0.00234506	0.00129403	0	0.0845293	0.0223859	0.00463562	0.0263927	0.127103	0.0688925	0.0162472	0.0865258	0	0	0.00636442	0	0.396927	0.919949
TCGA-64-5815-01A-01R-1628-07	0.0893487	0	0.0677934	0.0412708	0	0.173074	0.00456072	0.0176013	0.0369435	0	0	0.0082108	0	0.243308	0.00496526	0.154829	0.0592105	0.0532887	0.0324415	0	0	0.0131539	0.007	0.283171	0.969371
TCGA-05-4426-01A-01R-1206-07	0.11469	0	0.0119591	0.047068	0	0.20051	0	0	0.0675539	0	0	0.00241799	0.0337931	0.282969	0.0309144	0.154634	0	0	0.0338814	0	0	0.0196094	0.006	0.303379	0.962993
TCGA-78-7158-01A-11R-2039-07	0.160311	0	0.0178702	0.0441879	0	0.153809	0	0	0.022603	0	0	0.0747131	0.0393889	0.0553073	0.00214171	0.0830309	0.119114	0.0383524	0.178846	0	0	0.010325	0.01	0.270268	0.968747
TCGA-97-8172-01A-11R-2287-07	0.0243356	0.17103	0	0.063514	0	0.266613	0	0.0246173	0.01873	0	0	0.0284135	0.0107126	0.0945415	0.029856	0.119363	0.0362669	0.00432287	0.107683	0	0	0	0.004	0.309002	0.955611
TCGA-91-6840-01A-11R-1949-07	0.202001	0	0.0732257	0.135619	0	0.133683	0.00139568	0.031224	0.0310568	0	0	0.0261991	0	0.14378	0.0927462	0.0767657	0	0	0.0523032	0	0	0	0	0.430454	0.902081
TCGA-55-8299-01A-11R-2287-07	0.079307	0	0.00818643	0.163845	0	0.106783	0.106421	0.0644565	0	0	0.0355783	0.0154102	0	0.0327906	0.086493	0.0634077	0.0155661	0.104282	0.104842	0	0	0.0126296	0.003	0.31124	0.955745
TCGA-49-6767-01A-11R-1858-07	0.00718464	0	0.00326254	0.147635	0	0.129147	0.0860102	0.0159797	0.0297211	0	0.0190495	0.00649406	0	0.336489	0.0734286	0.112359	0.00846264	0	0.0247764	0	0	0	0.001	0.371164	0.933764
TCGA-80-5607-01A-31R-1949-07	0.00449783	0.011505	0.0149917	0.186671	0	0.212341	0.081964	0.0279742	0	0	0	0.0243564	0.014152	0.00630356	0.131175	0.10438	0.0851336	0.00399972	0.08792	0	0	0.00263538	0.08	0.119075	1.04192
TCGA-L9-A444-01A-21R-A24H-07	0.0877892	0	0.107685	0.217699	0	0.184007	0.0741234	0.0248496	0.0197021	0	0.0362745	0	0.007991	0.0517071	0.086224	0.0720286	0.000591444	0	0.0285016	0	0	0.000826159	0.002	0.334892	0.950533
TCGA-38-A44F-01A-11R-A24H-07	0.0161929	0.0843508	0.0268465	0.0826533	0	0.20657	0.00254852	0.0476929	0.0576688	0	0	0.029846	0.0142783	0.0586467	0.106383	0.0984542	0.0810296	0.00793778	0.07431	0	0	0.00459031	0.016	0.228841	0.989104
TCGA-78-7155-01A-11R-2039-07	0.0998606	0	0.0169437	0.204444	0	0.122662	0.0706628	0.0522267	0	0.0197964	0	0.00691422	0.0137102	0.0524016	0.0960045	0.13533	0.0954307	0	0.0136128	0	0	0	0.016	0.227638	0.991645
TCGA-75-5126-01A-01R-1755-07	0.0403598	0	0.00106424	0.026517	0	0.148888	0.0555368	0	0.0157113	0.00938603	0.00652647	0	0.0285652	0.153672	0.0724797	0.243061	0.0351745	0.024811	0.0442463	0	0.0411563	0.0528444	0.001	0.38003	0.924809
TCGA-86-8055-01A-11R-2241-07	0.0178885	0	0.0378459	0.0386213	0	0.185542	0.0433712	0.0153242	0.00741347	0	0.0208854	0	0.0268111	0.268364	0.0905563	0.126023	0.0334017	0.0164449	0.0502534	0	0	0.0212535	0.141	0.0859897	1.05359
TCGA-99-8025-01A-11R-2241-07	0.237445	0	0.0811986	0.0315625	0	0.148564	0.00660485	0.0193208	0.0220273	0	0	0	0	0.255516	0.0326411	0.157415	0	0.00222301	0.00106298	0.00185313	0	0.00256485	0	0.462412	0.886311
TCGA-78-7633-01A-11R-2066-07	0.0574943	0	0.00208979	0.0391156	0	0.263773	0	0.0705954	0	0	0	0.042999	0.0672465	0.0620701	0.0171952	0.195085	0.0148632	0.0967801	0.0684827	0	0	0.00221073	0.186	0.064602	1.05133
TCGA-49-6745-01A-11R-1858-07	0.00531101	0	0	0.141438	0	0.143669	0.0648497	0.0394192	0.0134022	0	0.0123165	0	0.0860982	0.0856008	0.113537	0.112311	0.0665149	0.0523614	0.0625136	0	0	0.000657292	0.013	0.254605	0.978801
TCGA-97-A4LX-01A-11R-A24X-07	0.131018	0	0.103921	0.0848306	0	0.178904	0.0207559	0.0316454	0.0502184	0	0	0.0158954	0.00496361	0.0642197	0.0999633	0.0990191	0.0415844	0.00743483	0.0537908	0	0	0.0118363	0.001	0.375	0.927757
TCGA-78-7147-01A-11R-2039-07	0.084983	0	0.0257004	0.135372	0	0.144024	0.0047031	0.0214975	0.0268952	0	0	0.037962	0.0107419	0.0496404	0.161369	0.134728	0.0487856	0.0156889	0.0979089	0	0	0	0.003	0.314917	0.955655
TCGA-55-A493-01A-11R-A24H-07	0.163236	0	0.050377	0.0969042	0	0.166399	0.0957049	0	0.00548798	0	0.0155675	0.0355591	0	0.0959014	0.0742757	0.159829	0.0164172	0	0.0222015	0	0	0.00214032	0.001	0.378168	0.925698
TCGA-86-7711-01A-11R-2066-07	0.030378	0	0.0212827	0.0482557	0	0.179144	0	0	0	0	0.0563193	0	0	0.342935	0.0399234	0.131492	0	0.00037723	0	0.11339	0	0.0365027	0.04	0.172019	1.03363
TCGA-35-3615-01A-01R-0946-07	0.106089	0	0.132259	0.0669672	0	0.0770887	0.0300654	0.0188219	0.0130149	0	0	0.0295307	0	0.119674	0.0366943	0.191807	0.0396226	0.0525053	0.0733338	0	0	0.0125261	0	0.483905	0.877248
TCGA-50-5946-01A-11R-1755-07	0.162947	0	0.0987204	0.126963	0	0.0931165	0.0416336	0.0732806	0	0	0	0.0176693	0.00283681	0.109873	0.056952	0.108257	0.0276352	0.0267119	0.0472377	0	0	0.00616664	0	0.425139	0.904283
TCGA-44-3918-01B-02R-A277-07	0.0214104	0	0.0159016	0	0	0.42523	0.0307118	0.0213653	0	0.00856689	0	0.0229892	0	0.105703	0.0878489	0.222627	0	0.0313434	0.00506395	0	0	0.00123853	0.028	0.193239	1.01431
TCGA-93-A4JQ-01A-11R-A24X-07	0.149817	0.069155	0.0191886	0.0403002	0	0.272802	0.0278071	0.0544241	0.0456764	0	0	0.0144068	0	0.150224	0.0839692	0.0447193	0.0201642	0	0.00495959	0	0	0.00238626	0.001	0.371517	0.931666
TCGA-55-7910-01A-11R-2170-07	0.0671602	0	0.213786	0.0427407	0	0.240856	0.0403104	0.0401371	0.0220316	0	0.0153219	0	0.0112797	0.150883	0.037151	0.0316128	0	0.0619477	0.00492832	0	0	0.0198535	0	0.396163	0.921556
TCGA-55-8506-01A-11R-2403-07	0.010281	0.00110399	0.0241009	0.063994	0	0.15114	0.0132081	0.00789643	0.0126777	0	0.0214171	0	0	0.273948	0.0598842	0.242223	0.0184741	0.00097602	0.0521523	0.0390685	0	0.00745504	0.053	0.153302	1.03378
TCGA-78-7540-01A-11R-2066-07	0.0393169	0.0399238	0.0111471	0.0594237	0	0.114312	0	0.00482856	0.0108364	0	0	0.0391769	0	0.272075	0.016458	0.242831	0.0477828	0.0338945	0.0679936	0	0	0	0.026	0.200389	1.01034
TCGA-86-7713-01A-11R-2066-07	0.0896642	0	0.0774849	0.0928492	0	0.249852	0	0	0.007966	0	0	0	0.0415475	0.134741	0.0729194	0.135816	0	0.0654008	0	0.0223162	0.000775437	0.00866768	0.013	0.256073	0.980435
TCGA-50-5051-01A-21R-1858-07	0.139451	0	0.189074	0.0860639	0	0.101977	0.0146347	0.0412476	0.0293733	0	0	0.0239647	0	0.133072	0	0.0651757	0.0803419	0.065973	0.0296506	0	0	0	0	0.459123	0.887744
TCGA-55-8204-01A-11R-2241-07	0	0	0.170145	0.0964144	0	0.110618	0.0620228	0	0	0	0.0146219	0	0.00224869	0.0807098	0.167978	0.09029	0.0377544	0.00678631	0.105802	0	0.0144331	0.0401762	0.012	0.25929	0.982629
TCGA-MP-A4TJ-01A-51R-A262-07	0.0709725	0	0.109815	0.143842	0	0.18449	0.120806	0.00291124	0.0135343	0	0.0132665	0	0.00256187	0.134184	0.0743216	0.0717016	0.00319843	0.00777619	0.0371571	0	0	0.00946183	0.004	0.308324	0.957393
TCGA-97-7554-01A-11R-2039-07	0.0565592	0	0.0849444	0.0259419	0	0.238053	0.0225938	0.00715087	0.0184626	0	0.0059891	0.00501784	0.00323716	0.22022	0.0862945	0.149067	0.0163251	0	0.0517811	0	0	0.00836251	0.03	0.189608	1.00857
TCGA-05-4434-01A-01R-1206-07	0.059547	0	0	0.0512688	0	0.192461	0.0477991	0	0.0256165	0	0.03183	0	0	0.150314	0.155921	0.168468	0.0452879	0	0.0610047	0	0	0.0104817	0.006	0.298359	0.962937
TCGA-86-8585-01A-11R-2403-07	0.0318137	0.0216329	0.0197841	0.122844	0	0.124851	0.0269346	0.0768985	0.0583978	0	0.0154256	0	0.0108428	0.271416	0.0504726	0.117352	0	0.027586	0.023749	0	0	0	0.04	0.172158	1.02157
TCGA-64-5781-01A-01R-1628-07	0.130625	0	0.140857	0.205616	0	0.055542	0.113428	0.0694803	0	0.0338385	0	0.0565297	0	0.0473692	0.0389302	0.039128	0.0192073	0	0.0426728	0	0.000757267	0.00601902	0.001	0.366315	0.936668
TCGA-MP-A4T7-01A-11R-A24X-07	0.0330985	0	0.019204	0.0582665	0	0.202021	0.00335932	0.0891301	0.00607906	0	0.00537775	0.0254541	0.00324571	0.118586	0.0141994	0.211422	0	0.154867	0.0373758	0	0	0.0183142	0.01	0.268254	0.974311
TCGA-73-A9RS-01A-11R-A41B-07	0.18197	0	0.169364	0.143411	0	0.0439971	0.0506376	0.0868083	0.000175203	0	0.00411343	0.00250332	0	0.0914571	0.0597961	0.0890167	0	0	0.0767509	0	0	0	0	0.470065	0.881877
TCGA-05-4415-01A-22R-1858-07	0.0737264	0	0.0637676	0.212425	0	0.135383	0.0900247	0.046871	0	0	0.0413498	0.023835	0.00532589	0.0737077	0.0811717	0.0791431	0	0.0104571	0.0415974	0	0	0.0212147	0.012	0.264693	0.979066
TCGA-93-8067-01A-11R-2287-07	0.0984987	0	0.0161751	0.078509	0	0.185395	0	0.0546902	0.0137447	0	0	0.0548433	0.00251584	0.169934	0.103993	0.176014	0.0411068	0.00101026	0	0	0.0032919	0.000278038	0.048	0.157966	1.02547
TCGA-44-6148-01A-11R-1755-07	0.145287	0	0.167253	0.0584525	0	0.0956122	0	0.0375751	0	0	0	0.00488699	0.0465887	0.044651	0.0055868	0.211522	0.0407784	0.00819713	0.125795	0	0	0.00781409	0	0.458987	0.887955
TCGA-95-7947-01A-11R-2187-07	0.16732	0	0.086958	0.0957488	0	0.182851	0.00947712	0.0227139	0.0234899	0	0	0.0119285	0	0.111952	0.117664	0.0965762	0.0117556	0.00267896	0.0549586	0	0	0.00392753	0.001	0.363991	0.934092
TCGA-97-7937-01A-11R-2170-07	0.00717872	0.0152536	0.0375473	0.0493626	0	0.0789093	0.0055567	0.0410943	0.0349411	0	0.0222239	0	0	0.312145	0.067686	0.171825	0.0442112	0	0.0504177	0.0588454	0	0.00280164	0.035	0.177237	1.02407
TCGA-78-8660-01A-11R-2403-07	0.09102	0	0.00735904	0.148232	0	0.173914	0.0392126	0.0464759	0.0460392	0	0.00543029	0.0193505	0	0.164956	0.0934038	0.114008	0.0179562	0	0.0326421	0	0	0	0.031	0.188536	1.01201
TCGA-99-8032-01A-11R-2241-07	0.0802971	0	0.348454	0.0637672	0	0.13938	0.00316604	0.0167853	0.0140292	0	0	0.0280724	0	0.148125	0.0121808	0.0789767	0	0.00744429	0.0469934	0	0	0.0123292	0	0.541297	0.842631
TCGA-50-5072-01A-21R-1858-07	0.190878	0	0.0876459	0.0738341	0	0.160726	0.00213465	0.0593648	0.00829408	0	0	0	0.0236578	0.165349	0.0302797	0.129693	0	0.0446484	0.0189656	0	0	0.00452888	0.001	0.384352	0.924308
TCGA-05-4402-01A-01R-1206-07	0.079884	0	0.0687655	0.0343394	0	0.182085	0	0	0.014161	0	0	0.0511597	0.00792082	0.0895344	0.0422436	0.185068	0.0412562	0.0478276	0.134935	0	0	0.0208195	0.009	0.270645	0.968083
TCGA-55-6970-01A-11R-1949-07	0.0600595	0	0.0294133	0.0762662	0	0.239238	0.0139522	0.0443735	0	0	0	0.0190371	0.027656	0.130747	0.0621667	0.137218	0	0.080361	0.0795112	0	0	0	0.045	0.165292	1.01393
TCGA-86-8669-01A-11R-2403-07	0.0726739	0	0.174327	0.0838443	0	0.170238	0.027096	0.011139	0.0299505	0	0	0.0355342	0.0498792	0.103296	0.030548	0.0549506	0.104174	0.024298	0.0279486	0	0	0.000102139	0	0.439278	0.897674
TCGA-69-7764-01A-11R-2170-07	0.153218	0	0.186797	0.135201	0	0.307846	0.0193306	0.0102489	0	0	0	0	0.00230079	0.0419381	0.0568247	0.0378799	0.0206069	0.0128542	0	0.014954	0	0	0	0.403836	0.922557
TCGA-38-4625-01A-01R-1206-07	0.0666713	0	0.0928594	0.101664	0	0.0944074	0.043995	0.0235382	0	0	0	0.0172936	0.00545379	0.151917	0.0882352	0.183739	0	0.0600857	0.0590535	0	0.000679841	0.010406	0.002	0.343138	0.940994
TCGA-55-7283-01A-11R-2039-07	0.0330426	0	0.00304245	0.139946	0	0.208295	0.0306222	0.0284366	0	0	0	0.0145054	0.0238592	0.0520408	0.077108	0.173325	0.0734355	0.0205322	0.117152	0	0	0.00465758	0.007	0.282388	0.965348
TCGA-73-4668-01A-01R-1206-07	0.169904	0	0.205166	0.06598	0	0.101868	0.0111454	0.02332	0.0135608	0	0	0	0	0.230073	0.0077052	0.0889245	0	0.03717	0.0301755	0.0139309	0	0.00107807	0	0.466857	0.885175
TCGA-44-2666-01A-01R-A278-07	0.0495206	0	0.107397	0.0630661	0	0.15962	0	0.00923641	0	0	0	0.0480705	0.00240971	0.0355963	0	0.0668924	0.0543513	0.0926085	0.216825	0	0.0942625	0.00014353	0.006	0.303551	0.956306
TCGA-55-7907-01A-11R-2170-07	0.114331	0	0.096416	0.142216	0	0.21286	0.0285538	0.0276266	0.0250099	0	0.0055944	0	0	0.102368	0.0804933	0.110896	0.0131562	0	0.0315216	0	0	0.00895717	0.001	0.364444	0.933384
TCGA-55-6975-01A-11R-1949-07	0.174092	0	0.200625	0.0642427	0	0.183573	0.00354022	0.0308202	0.0156395	0	0	0.019407	0.0174705	0.0668491	0.00170605	0.0784859	0	0.0853669	0.0502269	0	0	0.00795456	0	0.457313	0.889586
TCGA-50-6594-01A-11R-1755-07	0.0546932	0	0.0158705	0	0	0.199875	0	0	0	0	0	0.0504568	0.028084	0.198722	0	0.179499	0.0831339	0.105224	0.0791087	0	0	0.005332	0.014	0.232837	0.988112
TCGA-44-6774-01A-21R-1858-07	0.0519669	0	0.0447803	0.0421537	0	0.254546	0.0222313	0	0.0291966	0	0.0580057	0	0.0259127	0.220895	0.0502313	0.16349	0.00693284	0.00231276	0	0.00960859	0	0.0177362	0.045	0.164569	1.02038
TCGA-55-8203-01A-11R-2241-07	0.0202024	0.0494559	0.300113	0.101868	0	0.0660436	0.0510107	0.0449626	0.0416579	0	0	0.00835489	0	0.130428	0.069648	0.0592416	0.0222793	0.00113469	0.0254947	0	0	0.00810456	0	0.491577	0.872007
TCGA-49-AAR0-01A-21R-A39D-07	0.0933997	0	0.046268	0.0759551	0	0.157357	0.000218295	0.111204	0.0436472	0	0	0.0295307	0.00123039	0.102016	0.0739328	0.175131	0.0315463	0	0.055248	0	0	0.00331565	0.006	0.295929	0.961377
TCGA-50-5933-01A-11R-1755-07	0.037619	0	0.0125298	0.0558119	0	0.191786	0.00460018	0.00988804	0	0	0.0057099	0	0.0103007	0.299913	0.0531913	0.281463	0.0048172	0	0.0203649	0.00377106	0	0.00823431	0.008	0.274559	0.983779
TCGA-L9-A7SV-01A-11R-A39D-07	0.111252	0	0.0776871	0.106899	0	0.232172	0.0135707	0.105021	0	0	0	0.0118691	0.00343843	0.0182049	0.0965354	0.168407	0.0258292	0	0.0210061	0	0.00810722	0	0.013	0.252778	0.985449
TCGA-44-2661-01A-01R-1107-07	0.0685031	0	0.115971	0.0947908	0	0.159311	0.0281318	0.0465885	0.0163306	0.00402213	0	0.0106421	0.0275577	0.0021444	0.0466925	0.170536	0.103167	0.000984379	0.0800216	0	0.0135992	0.0110062	0.003	0.314213	0.951476
TCGA-05-4422-01A-01R-1206-07	0.0864682	0	0.23537	0.217291	0	0.164954	0.00904245	0.0366913	0.0332309	0	0.00128022	0	0.0228075	0.0371659	0.0469565	0.0959703	0.00562854	0	0	0.00397129	0	0.00317257	0	0.432227	0.90681
TCGA-L4-A4E6-01A-11R-A24H-07	0.0584933	0	0.0130273	0.0474576	0	0.137826	0.007358	0.0191833	0	0	0.00779658	0.00784578	0.00143233	0.208063	0.0425594	0.304451	0.0761816	0	0.0627942	0	0	0.00553031	0.004	0.308352	0.959986
TCGA-55-7570-01A-11R-2039-07	0.197313	0	0.310353	0.18373	0	0.00162191	0.0206481	0.048757	0.024118	0	0	0.0363432	0.0132859	0.0543775	0.023242	0.045728	0.0176336	0.00144605	0.0204746	0	0	0.000927048	0	0.541266	0.845765
TCGA-05-4250-01A-01R-1107-07	0.0854305	0	0.0275367	0.239147	0	0.113223	0.135129	0.0340403	0	0	0.00972748	0	0.0282672	0.0419667	0.0721623	0.152789	0.0276984	0.0138694	0.0135178	0	0	0.00549472	0.003	0.313707	0.954432
TCGA-97-A4M1-01A-11R-A24X-07	0.0514861	0	0.00775482	0.0636537	0	0.137597	0	0.000667849	0.000678713	0	0	0.0474255	0.0463781	0.107852	0.0285434	0.280875	0.0361596	0.00254384	0.188385	0	0	0	0.003	0.319544	0.95071
TCGA-S2-AA1A-01A-12R-A39D-07	0.124366	0	0.211727	0.0697343	0	0.214012	0.00908127	0.0539357	0.0280799	0	0	0.0221267	0	0.0935459	0.0420705	0.0303436	0.0491798	0	0.0517975	0	0	0	0	0.421601	0.909454
TCGA-38-4628-01A-01R-1206-07	0.00972347	0.00462149	0.0132545	0.0412923	0	0.0698713	0	0.02779	0.000282757	0	0	0.0227998	0.0616917	0.125592	0.011045	0.366838	0.101982	0.0228941	0.100275	0	0	0.0200454	0.006	0.295601	0.965895
TCGA-86-A4D0-01A-11R-A24H-07	0.0809203	0	0.0115094	0.105304	0	0.178612	0.110996	0.073489	0	0	0	0.0587505	0.00742747	0.0184284	0.0591713	0.159879	0.0868853	0.00785694	0.0396815	0	0	0.00108935	0.07	0.129221	1.02864
TCGA-78-7166-01A-12R-2066-07	0.0474332	0.0195641	0.0769176	0.170668	0	0.109427	0.019585	0.0936298	0.050315	0	0.0416327	0	0	0.206244	0.106557	0.0422923	0	0.00858211	0.00715247	0	0	0	0.014	0.236195	0.996753
TCGA-49-AARQ-01A-11R-A41B-07	0.147882	0	0.0625693	0.105584	0	0.0555309	0.010731	0.112661	0.00558966	0.0488998	0	0.0315507	0	0.131335	0.199291	0.0620557	0.00717182	0	0.0191483	0	0	0	0.003	0.31847	0.96324
TCGA-50-6593-01A-11R-1755-07	0.0181405	0.0380451	0.0310132	0.0134272	0	0.0597692	0.00967231	0.0405644	0.0113078	0	0.00213036	0	0.0513635	0.310513	0.0205575	0.111954	0.152062	0.0170575	0.0885947	0	0	0.023827	0.023	0.209276	1.0071
TCGA-44-3918-01A-01R-1107-07	0.0128752	0	0.0928456	0.169023	0	0.129107	0.105131	0.0423164	0	0	0.0393958	0	0	0.103241	0.0920196	0.176992	0.0103021	0	0.0147235	0	0	0.012028	0.026	0.199572	1.00346
TCGA-44-2659-01A-01R-0946-07	0.0920472	0	0.144629	0.15294	0	0.223281	0.00577802	0.0284932	0.0394777	0	0	0.0271332	0.0128015	0.0101786	0.0638593	0.0860338	0.0235323	0	0.0847354	0	0	0.00507986	0.001	0.376426	0.929519
TCGA-44-6778-01A-11R-1858-07	0.0688551	0	0.000401378	0.0801581	0	0.322221	0.0386264	0.0632751	0	0	0.00738243	0.0104127	0.0124843	0.0815458	0.108961	0.131773	0.0399537	0	0.0234678	0	0	0.0104819	0.094	0.105215	1.0493
TCGA-86-A4JF-01A-11R-A24X-07	0.0452266	0	0.0267235	0.0950637	0	0.138201	0.0194194	0.067904	0	0	0	0.0719563	0	0.134249	0.0902629	0.145793	0.0122312	0.0356055	0.107164	0	0	0.0102014	0.035	0.176357	1.01054
TCGA-62-A470-01A-11R-A24H-07	0.0796737	0	0.014013	0.0357254	0	0.179144	0	0.0116689	5.83338e-05	0	0	0.0394398	0	0.168584	0.0543096	0.285755	0.065546	0	0.0582205	0	0	0.00786166	0.059	0.14803	1.02545
TCGA-86-8076-01A-31R-2241-07	0.032471	0	0.183759	0.190157	0	0.0955	0.0267992	0.0282111	0.0621259	0	0	0.00908999	0	0.18788	0.0589932	0.0549635	0.0473362	0	0.0123612	0	0	0.010353	0.001	0.375054	0.930569
TCGA-44-3398-01A-01R-1107-07	0	0.0453033	0.0105439	0.0650361	0	0.178862	0.00716329	0	0	0	0	0.0176241	0.0246489	0.0342301	0.0272147	0.0693955	0.356928	0.0328063	0.0883315	0	0.0299698	0.0119426	0.038	0.174724	1.00895
TCGA-78-7154-01A-11R-2039-07	0.0870001	0	0.00550269	0.0771071	0	0.318675	0.0380838	0.0185507	0	0	0.00738111	0.0158821	0.0113851	0.0449824	0.11803	0.122652	0.0524077	0.00644115	0.075919	0	0	0	0.007	0.28619	0.967246
TCGA-MP-A4TI-01A-21R-A24X-07	0.0511039	0	0.0277967	0.0794379	0	0.141142	0.0774027	0.0309069	0.0432449	0	0.0165803	0.00352455	0.00818808	0.17501	0.101016	0.158537	0.015876	0.0142641	0.0491946	0	0	0.0067755	0	0.477576	0.880503
TCGA-55-8302-01A-11R-2326-07	0.015525	0.0369199	0.0137634	0.163015	0	0.110922	0.00878588	0.0606887	0.00790901	0	0	0.0486745	0.037338	0.122093	0.13921	0.133966	0.016672	0.00225605	0.0822614	0	0	0	0.073	0.125309	1.03695
TCGA-91-8496-01A-11R-2403-07	0.0102563	0.00495794	0	0.0986409	0	0.0975099	0.00419223	0	0.00560264	0	0	0.0244727	0.0515286	0.11485	0.0141275	0.245611	0.114063	0	0.149198	0	0.0204636	0.0445256	0	0.434608	0.900767
TCGA-99-8033-01A-11R-2241-07	0	0.00836378	0.0355159	0.19903	0	0	0.164527	0.107863	0.00432837	0	0.0199034	0.0681055	0.00321179	0.152404	0.0883655	0.0659027	0.00275203	0.0571448	0.0055885	0	0	0.0169938	0.026	0.201311	1.01049
TCGA-97-7547-01A-11R-2039-07	0.117486	0	0.091213	0.0563367	0	0.213081	0.0113838	0.0328312	0.051165	0	0	0.00645804	0.0234233	0.0949463	0.0470486	0.166233	0.0224731	0	0.0659206	0	0	0	0.007	0.288911	0.964305
TCGA-55-6979-01A-11R-1949-07	0.0778071	0	0.11062	0.117961	0	0.150234	0.0270728	0.0496127	0.015209	0	0	0.0157679	0	0.128876	0.0955627	0.155087	0.0163946	0	0.0357686	0	0	0.00402691	0.001	0.356752	0.93594
TCGA-86-7714-01A-12R-2170-07	0.0300132	0	0.00519246	0.0189647	0	0.181456	0	0	0	0	0	0.0341719	0.0186239	0	0	0.205403	0.27595	0.11709	0.103621	0	0	0.00951408	0.006	0.303389	0.957646
TCGA-95-7944-01A-11R-2187-07	0.00578501	0	0.00668367	0.290259	0	0	0.148963	0.0285266	0.00877016	0	0.0690484	0.0656664	0.00194295	0.105734	0.129333	0.0892111	0.00471439	0.0111164	0.0342457	0	0	0	0	0.49498	0.868095
TCGA-91-6830-01A-11R-1949-07	0.0616995	0	0.00286344	0.146464	0	0.15946	0	0.0355369	0	0	0	0.0567373	0.022556	0.160212	0.0996845	0.102527	0.00884499	0.0109403	0.107817	0	0.0172084	0.00744896	0.046	0.161328	1.01936
TCGA-44-2662-01A-01R-A278-07	0.024284	0	0.0760923	0.00738005	0	0.086724	0.0355765	0.00467469	0	0.0151156	0	0.00755164	0.107812	0.262015	0.0144442	0.105811	0.10809	0.0152223	0.0538946	0	0.0176092	0.0577037	0.01	0.269341	0.976498
TCGA-35-4123-01A-01R-1107-07	0.0252839	0	0.0211858	0.33066	0	0.0572151	0.08319	0.0657566	0.0188158	0	0	0.00466578	0.00930309	0.12663	0.0427628	0.161154	0.0289727	0	0.0175254	0.00548973	0.00134999	3.9565e-05	0.004	0.308271	0.96092
TCGA-55-8301-01A-11R-2287-07	0.034488	0	0.155294	0.0946517	0	0.137442	0.0496387	0.0283773	0.0226609	0.00431444	0.00646596	0.00968499	0	0.145642	0.171465	0.0595033	0.024431	0	0.0559396	0	0	0	0.008	0.275254	0.979045
TCGA-44-8120-01A-11R-2241-07	0.117341	0	0.0956494	0.0628313	0	0.189982	0.0481987	0.00658092	0	0	0	0.00165338	0.0228267	0.0859144	0.0218535	0.121806	0.116499	0.0233	0.071916	0	0	0.0136478	0.002	0.328443	0.945704
TCGA-55-6981-01A-11R-1949-07	0.202378	0	0	0.0311249	0	0.206172	0.00601209	0.0256189	0.0158423	0	0	0.00639286	0.0334567	0.15767	0.0101831	0.107992	0.112311	0.0291406	0.0534875	0.00177095	0	0.00044742	0.004	0.307629	0.956072
TCGA-86-8668-01A-11R-2403-07	0.0660186	0	0.142121	0.0540374	0	0.176838	0	0.0448381	0.0232115	0	0	0.0208084	0	0.143646	0.0794536	0.122429	0.0465887	0	0.0747277	0	0	0.00528276	0.001	0.348452	0.939351
TCGA-97-8174-01A-11R-2287-07	0.0926804	0	0.114679	0.0569774	0	0.287885	0.0267277	0	0	0	0.0126835	0	0.0217329	0	0.0994569	0.167228	0.0458224	0.00398203	0.0682597	0	0	0.00188515	0.001	0.347454	0.939566
TCGA-50-5941-01A-11R-1755-07	0.121676	0	0.0483793	0.139111	0	0.128852	0.0343309	0.06179	0.0385894	0	0	0.0228178	0.00671221	0.0990518	0.106514	0.0845007	0.0276341	0.000221413	0.0681797	0	0	0.01164	0.008	0.278135	0.969991
TCGA-73-4658-01A-01R-1755-07	0.068619	0	0.0569033	0.0583561	0	0.1921	0.034859	0.0436852	0.00228966	0.00535189	0	0.0060948	0.057247	0	0.0438669	0.149338	0.229395	0.0121085	0.0320511	0	0	0.00773437	0.007	0.290443	0.960445
TCGA-05-4244-01A-01R-1107-07	0	0.000354245	0.00163048	0.05779	0	0.193251	0.0168269	0.0432491	0.00389129	0	0	0.00847268	0.0657429	0.21557	0.0327487	0.142377	0.1109	0.0334477	0.054684	0	0.0170232	0.00204171	0.1	0.102265	1.04351
TCGA-55-6968-01A-11R-1949-07	0.0309123	0	0.156569	0.0936113	0	0.0645172	0.0559744	0.0115511	0.0224236	0	0.00172424	0.00836961	0	0.352345	0.077022	0.102961	0.00184058	0	0.020179	0	0	0	0.003	0.31317	0.965026
TCGA-67-3771-01A-01R-0946-07	0.0789864	0	0.161307	0.0894127	0	0.0849769	0.0200452	0	0.0153595	0	0	0.0438931	0	0.172484	0.111888	0.140535	0.0143747	0	0.062242	0	0	0.00449472	0	0.393758	0.920252
TCGA-50-6597-01A-11R-1858-07	0.00573591	0.0415895	0.103067	0.0933419	0	0.233023	0.00110389	0.0327378	0.0992925	0.0199021	0	0.0285438	0	0.029516	0.0887404	0.0510306	0.0991468	0.0296239	0.0436053	0	0	0	0.008	0.277548	0.974041
TCGA-75-5147-01A-01R-1628-07	0.0639793	0	0.0755372	0.0706186	0	0.228809	0.0568092	0.0142641	0.0101559	0.00496685	0	0.00216564	0.0212498	0.0677789	0.0605743	0.1068	0.111228	0.0145951	0.0604369	0	0	0.0300312	0.019	0.221712	0.986921
TCGA-J2-8192-01A-11R-2241-07	0.0479438	0	0.0166703	0.0257245	0	0.282653	0.0130885	0	0	0	0.0162135	0	0.00199768	0.205159	0.0207645	0.184181	0.0839724	0.0296575	0.0453859	0	0	0.0265893	0.014	0.238684	0.987316
TCGA-44-A47B-01A-11R-A24H-07	0.0269222	0	0.00336858	0.15287	0	0.171188	0.0581403	0.014845	0.0406964	0	0	0.031156	0	0.15811	0.0503014	0.159226	0.0542037	0	0.0789733	0	0	0	0.02	0.219882	0.994357
TCGA-50-5935-01A-11R-1755-07	0.0495789	0	0.055315	0.0659177	0	0.275846	0.0147286	0.014007	0.0601612	0	0	0.00310403	0.0196047	0.110754	0.0302244	0.0699761	0.109782	0.08183	0.0388176	0	0	0.00035147	0.014	0.23765	0.985183
TCGA-NJ-A55A-01A-11R-A262-07	0.134629	0.0296048	0.0374564	0.0877525	0	0.23181	0.0126793	0.0623312	0.0250999	0	0	0.0227776	0.00284463	0.0325833	0.053964	0.0537439	0.109704	0.0117821	0.0891974	0	0	0.0020393	0.001	0.345234	0.94041
TCGA-55-6972-01A-11R-1949-07	0.0862179	0	0.145008	0.22132	0	0.104812	0	0.0414319	0	0	0.0303698	0.0420694	0.0159329	0.0078734	0.0384383	0.150699	0.0110438	0.04885	0.0439665	0	0.0119674	0	0.046	0.163065	1.02758
TCGA-44-2656-01A-02R-A278-07	0.100024	0	0.0979795	0.141355	0	0.0460091	0.112962	0	0	0.0266279	0	0	0	0.0586425	0.0757791	0.157579	0.0446945	0.0453297	0.056213	0	0.0368049	0	0.002	0.335429	0.942818
TCGA-69-7973-01A-11R-2187-07	0.0861909	0	0.106768	0.109783	0	0.141528	0.0842431	0	0.00166192	0	0	0.0366771	0.0145982	0.0390207	0.0409681	0.129007	0.0520203	0.0250836	0.121444	0	0	0.0110069	0.003	0.311337	0.952372
TCGA-44-6146-01B-04R-A277-07	0.104836	0	0.0162321	0.00873078	0	0.468076	0.0118998	0	0	0	0	0	0.0103907	0	0.00386896	0.125429	0.0297729	0.126612	0.0187645	0	0.0645919	0.0107958	0.124	0.0915419	1.0538
TCGA-44-6779-01A-11R-1858-07	0.0220322	0	0.00912123	0.1776	0	0.177941	0.0533269	0.0172816	0.0486423	0	0.065582	0	0	0.078491	0.141211	0.142345	0.015044	0	0.0420143	0	0	0.0093678	0.003	0.318993	0.957086
TCGA-69-8253-01A-11R-2287-07	0.108775	0	0.226025	0.0911097	0	0.121182	0	0.0230665	0	0	0	0.0445633	0.0108325	0.0682856	0	0.103052	0.0715633	0.0652211	0.0462037	0	0	0.0201207	0	0.541252	0.842162
TCGA-86-8074-01A-11R-2241-07	0.00879255	0	0.0086165	0.0491016	0	0.132288	0.0469448	0.0377206	0.0341409	0	0	0.0138109	0.0205667	0.203733	0.0711893	0.195604	0.0924786	0.0203708	0.0317058	0	0.0182672	0.0146696	0.123	0.0923799	1.04853
TCGA-05-4249-01A-01R-1107-07	0.00925127	0.0516003	0.0291677	0.0331204	0	0.120444	0	0.0386001	0.0306033	0	0	0	0.0122183	0.000962926	0.0385732	0.1161	0.350578	0.00860443	0.133853	0	0	0.0263237	0.028	0.193315	1.0007
TCGA-55-1596-01A-01R-0946-07	0.0499463	0	0.0523661	0.0983386	0	0.125524	0	0.0663589	0.05935	0	0.023583	0	0.00278663	0.156443	0.0804197	0.14255	0	0.106507	0.0358275	0	0	0	0.039	0.172932	1.01622
TCGA-55-7914-01A-11R-2170-07	0.0319035	0	0.293855	0.141977	0	0.151161	0.0391139	0.0171572	0.0308409	0	0	0	0	0.0561799	0.103394	0.0807631	0.00309975	0	0.0505542	0	0	0	0	0.392964	0.931182
TCGA-75-6211-01A-11R-1755-07	0.0172344	0.00710634	0.152774	0.103395	0	0.196337	0.0259745	0.0629552	0.029781	0	0	0.0358067	0.014119	0	0.0296768	0.171774	0.0464906	0.00488174	0.089525	0	0	0.0121687	0.002	0.325409	0.949619
TCGA-75-7025-01A-12R-1949-07	0.180018	0	0.0700398	0.0820173	0	0.178793	0	0.0327153	0.0347945	0	0	0.0387034	0.0414575	0	0.00284873	0.0615049	0.147359	0.0551299	0.0688367	0	0	0.00578276	0	0.442851	0.896266
TCGA-MP-A4TK-01A-11R-A24X-07	0.017066	0.0443103	0.058404	0.0373368	0	0.15703	0.0357654	0.0078897	0.0172119	0	0.0131378	0	0	0.324926	0.0423856	0.123504	0.0667003	0.00390068	0.0504328	0	0	0	0.02	0.217935	1.00173
TCGA-62-A46V-01A-11R-A24H-07	0.0276991	0	0.0034297	0.0129559	0	0.156707	0	0.00704588	0	0	0	0.0252097	0.0288028	0.105898	0	0.195354	0.191882	0.119867	0.125149	0	0	0	0.007	0.285694	0.965379
TCGA-MP-A4TA-01A-21R-A24X-07	0.0562385	0	0.0566604	0.164375	0	0.172096	0.0342084	0.0708346	0.00228565	0	0.00850385	0.0467384	0.00598901	0.162589	0.0797043	0.0843867	0	0.00697093	0.0484198	0	0	0	0.028	0.192256	1.01048
TCGA-97-8179-01A-11R-2287-07	0.022197	0	0	0.0705769	0	0.0646867	0	0.0824769	0.0217794	0	0	0.0333577	0.0257503	0.203184	0.0466132	0.183843	0.111797	0.0148683	0.0743139	0	0.0398296	0.00472564	0.045	0.164736	1.01664
TCGA-91-6831-01A-11R-1858-07	0	0.0143062	0.0547294	0.114028	0	0.0923133	0.00500059	0.0232355	0.0335879	0	0	0.0383588	0.00297707	0.263973	0.0707952	0.233323	0.00368963	0	0.0353086	0	0	0.0143737	0.086	0.11017	1.05073
TCGA-05-5420-01A-01R-1628-07	0.0255497	0	0.015872	0.0943218	0	0.130955	0.0769216	0.0203555	0.00738955	0	0.0120744	0	0.00158047	0.118072	0.133426	0.168267	0.125778	0	0.0454634	0	0.00366813	0.0203055	0.176	0.0690293	1.05363
TCGA-J2-A4AE-01A-21R-A24H-07	0.266602	0	0.15275	0.0825459	0	0.174538	0.0174635	0.0282339	0	0.00534853	0	0.00801073	0.00383196	0.0178526	0.0498148	0.0916005	0.0106852	0.025476	0.064655	0	0	0.000591857	0	0.565742	0.825171
TCGA-50-6673-01A-11R-1949-07	0.0959456	0	0.0284525	0.0296889	0	0.196039	4.29031e-05	0.0463946	0.0258286	0	0	0.031082	0.0200912	0.157589	0.0425121	0.170303	0.0741899	0.0429529	0.0313	0	0	0.00758729	0.034	0.183913	1.00595
TCGA-75-6206-01A-11R-1755-07	0.0377797	0	0.00835032	0.0361339	0	0.0694431	0.0115137	0.03764	0.0153622	0	0.00944732	0.00100519	0	0.452661	0.0334157	0.239919	0.000891553	0	0.0415092	0	0	0.00492822	0.002	0.332591	0.968633
TCGA-49-AARN-01A-21R-A41B-07	0.0729446	0.034145	0.226898	0.0650093	0	0.128914	0	0.0404416	0.06575	0	0	0.0419129	0	0.0760759	0.0437275	0.0450096	0.0889613	0.00566223	0.0619422	0	0	0.00260625	0	0.494365	0.868472
TCGA-55-6985-01A-11R-1949-07	0.150968	0	0.0935871	0.0507757	0	0.201816	0.0456899	0.00407942	0.0159048	0	0	0.0278582	0	0.135697	0.0791943	0.101114	0.00718902	0	0.0800248	0	0	0.00610221	0	0.397415	0.917112
TCGA-L9-A443-01A-12R-A24H-07	0.135866	0	0.0973542	0.118261	0	0.171195	0.00722301	0.0718397	0.0100698	0	0	0.0164732	0	0.138691	0.0857216	0.0890468	0.0199363	0	0.0383229	0	0	0	0.002	0.33259	0.94854
TCGA-97-A4M2-01A-12R-A24X-07	0.0944383	0	0.0590008	0.118061	0	0.123052	0.0199767	0.0482306	0	0	0.0370525	0.00360523	0.027453	0.154293	0.0368101	0.139122	0.0372186	0.0136019	0.0816744	0	0	0.00641032	0.001	0.351713	0.936165
TCGA-55-7815-01A-11R-2170-07	0.0461609	0	0.00157789	0.0294631	0	0.334967	0.0893079	0	0	0.026417	0	0	0.00809587	0.088273	0.0406338	0.169174	0.0908098	0.0229622	0.0435299	0	0	0.00862727	0.091	0.108647	1.03534
TCGA-49-AAR2-01A-11R-A39D-07	0.130093	0	0.312119	0.0855325	0	0.0776206	0.0222381	0.0168129	0.0349157	0	0	0.0522809	0.00795658	0.0949877	0.0341961	0.0550908	0	0	0.0761565	0	0	0	0	0.60303	0.797095
TCGA-55-7576-01A-11R-2066-07	0.0751109	0	0.0169246	0.121937	0	0.173867	0.0319429	0.0201766	0.0307558	0	0	0.0153689	0.0239289	0.0706705	0.0745023	0.158114	0.0762434	0.0273073	0.0748125	0	0	0.00833749	0.023	0.211448	0.992401
TCGA-78-7160-01A-11R-2039-07	0.0917539	0	0.0167022	0.168191	0	0.256584	0.0312034	0.0080045	0.0150012	0	0	0	0.00977718	0.0916273	0.0668166	0.148732	0.016754	0.0442546	0.0261675	0	0	0.00843088	0.002	0.337191	0.945289
TCGA-55-8090-01A-11R-2241-07	0.163351	0	0.10272	0.05489	0	0.234557	0	0	0.00604728	0	0	0.0743547	0.0376978	0.0483445	0.0303247	0.14479	0.0957929	0.00193664	0	0	0.00139055	0.00380335	0	0.414235	0.909615
TCGA-49-4486-01A-01R-1206-07	0.171035	0	0.230732	0.101357	0	0.160587	0.0191442	0.0522115	0	0	0	0.0132476	0.00805962	0	0.0425255	0.118764	0.0581716	0.0123358	0.00745781	0	0	0.00437254	0	0.449705	0.89648
TCGA-97-8176-01A-11R-2403-07	0.0586116	0	0.0285978	0.0781373	0	0.0308992	0.0573971	0.0325907	0.00973173	0	0.0282767	0	0.0811109	0.274707	0.0237237	0.175372	0.0240719	0	0.0362636	0	0	0.0605086	0.007	0.279907	0.972423
TCGA-69-7761-01A-11R-2170-07	0	0.0356432	0.0455712	0.146634	0	0.300572	0.0728968	0.00531932	0.00388221	0	0	0	0	0.15099	0.0894889	0.0729423	0.0246898	0.00116087	0.0405792	0	0	0.00963095	0.069	0.1327	1.03657
TCGA-55-8510-01A-11R-2403-07	0.113333	0	0.0450158	0.127665	0	0.144094	0	0.0367802	0.0181774	0	0	0.0556533	0.0088045	0.106084	0.0820231	0.114023	0.0534273	0	0.0899425	0	0	0.00497698	0.002	0.326967	0.947311
TCGA-55-8508-01A-11R-2403-07	0.182974	0	0.344147	0.00180068	0	0.0639064	0.0526076	0	0.0175576	0	0.0297202	0	0	0.210538	0.012065	0.0416547	0	0	0	0.0254009	0	0.017627	0	0.508485	0.873856
TCGA-73-4662-01A-01R-1206-07	0.0828206	0	0.178005	0.102142	0	0.216653	0.0185548	0.0189063	0.016179	0.0113698	0	0	0.016718	0.0750428	0.013861	0.106978	0.069198	0.0483231	0.020843	0	0	0.0044053	0	0.417576	0.908487
TCGA-55-8206-01A-11R-2241-07	0.081743	0	0.037996	0.0248274	0	0.151266	0	0	0.0336355	0	0	0.0653968	0.201877	0	0.00951736	0.0780978	0.151673	0.00285134	0.154919	0	0.00620042	0	0.006	0.296077	0.957847
TCGA-44-4112-01B-06R-A277-07	0.100824	0	0.0296207	0	0	0.474632	0.0283285	0	0	0.000830159	0.00092294	0	0	0.0731882	0.00645235	0.151864	0	0.0885419	0.0406023	0	0	0.00419367	0.035	0.178388	1.01725
TCGA-75-7030-01A-11R-1949-07	0.194101	0	0.172505	0.130233	0	0.21267	0.00359315	0	0	0	0	0.0119476	0	0.0703214	0.0414596	0.0827201	0.0397224	0.00676127	0.0339645	0	0	0	0	0.454691	0.891083
TCGA-49-4512-01A-21R-1858-07	0.0769237	0	0.0237662	0.00601287	0	0.15813	0	0.0178697	0.0330998	0	0	0.00013652	0.0328598	0.132467	0.0130392	0.306966	0.0797898	0.0444318	0.0745071	0	0	0	0.007	0.289738	0.964444
TCGA-MP-A4TE-01A-22R-A466-07	0.27078	0	0.313292	0.074106	0	0.0707689	0	0.0147994	0.019015	0	0	0	0	0.110051	0	0.044321	0	0.00866494	0	0.0283547	0	0.0458464	0	0.643086	0.765985
TCGA-55-8615-01A-11R-2403-07	0.0866945	0	0.0472987	0.00865768	0	0.0991592	0	0.0694581	0.0429767	0	0	0.00498004	0.0258449	0.403769	0.0120083	0.116137	0.00153201	0.0581223	0.0233616	0	0	0	0.017	0.226211	1.00925
TCGA-91-6828-01A-11R-1858-07	0.123127	0	0.0804994	0.115163	0	0.23599	0.0111599	0.0183986	0	0	0	0.0326895	0.0317179	0.00166146	0.0575243	0.182484	0.0595182	0	0.0289769	0	0	0.0210892	0.002	0.320918	0.951136
TCGA-49-4488-01A-01R-1755-07	0.0109182	0.0105378	0.0333302	0.178317	0	0.122806	0.0545288	0.0290226	0.0400502	0	0	0	0.0080597	0.140562	0.0871819	0.11324	0.145411	0.00461276	0.0214226	0	0	0	0.069	0.131559	1.02975
TCGA-50-6590-01A-12R-1858-07	0.0108158	0.00206558	0.0796987	0.104648	0	0.133809	0.0741091	0.0104641	0.0161468	0	0	0.0327019	0	0.252105	0.112079	0.132716	0	0	0.0374436	0	0	0.00119652	0.057	0.148955	1.0303
TCGA-86-8279-01A-11R-2287-07	0.0327062	0	0.0425683	0.0264916	0	0.0860492	0.0083539	0.014294	0.018056	0	0.0102351	0	0.000802622	0.344095	0.034421	0.116826	0.249806	0.0064284	0.00886676	0	0	0	0.042	0.168258	1.03918
TCGA-38-4632-01A-01R-1755-07	0.0391119	0	0.0140194	0.0835049	0	0.145319	0.0905812	0.0357258	0.0100604	0	0.01246	0	0.00813209	0.0426279	0.0520064	0.14786	0.211777	0.018778	0.0571227	0	0.00641372	0.0245005	0.019	0.222041	0.985902
TCGA-50-5044-01A-21R-1858-07	0.0569155	0	0.0940681	0.141879	0	0.10484	0.099636	0.0157102	0.0450506	0	0.00278728	0.0230926	0.00834615	0.0660609	0.059359	0.145325	0.0613532	0.0155057	0.057136	0	0	0.00293422	0.006	0.300192	0.957288
TCGA-95-A4VP-01A-21R-A262-07	0.215518	0	0.0862238	0.166735	0	0.0693805	0.0463663	0.0584412	0.050689	0	0.019547	0	0.0135985	0.0585392	0.0402485	0.112052	0.0320164	0.00768179	0.020745	0	0	0.00221815	0	0.476634	0.878542
TCGA-49-AAR3-01A-11R-A41B-07	0.0541418	0	0.0663453	0.173994	0	0.0774381	0.0811264	0.0234376	0.029187	0	0	0.0331753	0	0.171935	0.0784426	0.158883	0.0190586	0	0.0328348	0	0	0	0.013	0.251384	0.980975
TCGA-38-4631-01A-01R-1755-07	0.127399	0	0.134271	0.113286	0	0.123422	0.0106004	0	0.00622477	0	0	0.0195554	0	0.133665	0.0996115	0.126163	0.00667176	0	0.0338305	0	0	0.0653008	0.002	0.338761	0.946318
TCGA-95-7562-01A-11R-2241-07	0.121327	0	0.0807899	0.0332583	0	0.203184	0.031996	0.0142293	0.0202043	0	0	0.0059121	0.00233916	0.196915	0.0891488	0.140386	0.0121456	0	0.0417689	0	0	0.00639607	0.007	0.291855	0.964968
TCGA-69-7978-01A-11R-2187-07	0.0250837	0.00154877	0.0511904	0.15683	0	0.217686	0.0661634	0.00546779	0.0372758	0	0.00740553	0.00840619	0.00726685	0.0664558	0.0920697	0.129532	0.072137	0	0.0453354	0	0	0.0101462	0.029	0.190851	1.00571
TCGA-55-7903-01A-11R-2170-07	0.109409	0	0.0326623	0.146809	0	0.100043	0.0528292	0.0387074	0.020162	0	0.0301661	0	0.0097562	0.151578	0.11875	0.0926628	0.0507135	0.025449	0.0177313	0.00257065	0	0	0.001	0.366091	0.931456
TCGA-44-2666-01B-02R-A277-07	0.154721	0	0.0971283	0.0137467	0	0.449599	0	0	0	0	0	0.0368377	0.0175506	0.00973265	0	0.00557453	0	0.0310423	0.179765	0	0	0.00430177	0.006	0.301062	0.970405
TCGA-4B-A93V-01A-11R-A39D-07	0.108985	0	0.224111	0.0812193	0	0.0555501	0.0738047	0.0151415	0.0350144	0	0	0.0361131	0	0.277834	0.0281228	0.0425313	0	0	0.0215733	0	0	0	0	0.476511	0.879431
TCGA-44-5645-01B-04R-A277-07	0.0907333	0	0.000164173	0	0	0.329955	0.0201852	0	0	0	0	0.0120601	0.0417551	0	0.0301465	0.232369	0.126887	0.00698589	0.0794128	0	0.0293454	0	0.014	0.239562	0.980838
TCGA-44-A479-01A-31R-A24H-07	0.063517	0	0.167626	0.132128	0	0.219426	0.0523989	0.02352	0.0304774	0	0.0105023	0	0	0.0691634	0.0871626	0.103198	0.0155396	0	0.021978	0	0	0.00336318	0.002	0.338942	0.948092
TCGA-05-4430-01A-02R-1206-07	0.0194934	0	0.0306546	0.0634823	0	0.0894524	0.0276579	0.0377475	0.0176218	0	0	0.0245956	0.00780042	0.20725	0.0648056	0.150373	0.12895	0.0437974	0.0671863	0	0.0033677	0.015764	0.052	0.15479	1.01986
TCGA-95-7043-01A-11R-1949-07	0.338404	0	0.100654	0.239525	0	0	0	0.0541496	0	0	0	0	0.00495344	0.0271034	0.0324444	0.115191	0	0.00683906	0.0807361	0	0	0	0	0.553632	0.832219
TCGA-MP-A4TH-01A-31R-A262-07	0.154175	0.0328662	0.178945	0.104111	0	0.13962	0.0160523	0.053895	0.0426725	0	0	0.00234508	0	0.0710345	0.0255923	0.0945614	0.0414047	0.0164709	0.026254	0	0	0	0	0.536504	0.844052
TCGA-38-4626-01A-01R-1206-07	0.0303286	0	0.00762608	0.0320076	0	0.0999133	0.0114087	0	0	0	0.00619146	0.00923899	0.0474297	0.294599	0.0072536	0.268448	0	0.067516	0.0786611	0	0	0.0393783	0.007	0.290697	0.974646
TCGA-50-5930-01A-11R-1755-07	0.121235	0	0.226332	0.150999	0	0.0448087	0.0626433	0.016846	0.000650377	0	0.00105606	0	0	0.188935	0.0618604	0.108186	0.00168273	0	0.0129304	0	0	0.00183519	0	0.481203	0.876388
TCGA-78-7535-01A-11R-2066-07	0.00062486	0.019933	0.026905	0.039206	0	0.0854731	0	0.000675299	0.0103766	0	0.0230236	0.00389447	0.0227668	0.334635	0.0118656	0.213835	0.205994	0	0.000792342	0	0	0	0.006	0.297904	0.978982
TCGA-50-6592-01A-11R-1755-07	0.195206	0	0.0533353	0.125403	0	0.117564	0.0729552	0.0110592	0	0	0.0465936	0.0118112	0	0.157431	0.0708253	0.101193	0	0	0.0276955	0	0	0.00892771	0.001	0.364544	0.932741
TCGA-NJ-A55R-01A-11R-A262-07	0.137985	0.0306488	0.172596	0.0660306	0	0.0416254	0.00526393	0.0246261	0.0407273	0	0	0.034671	0	0.300009	0.0130508	0.0681196	0	0	0.0646473	0	0	0	0	0.422883	0.909298
TCGA-91-8499-01A-11R-2403-07	0.0452099	0	0.0189819	0.180741	0	0.176344	0.0245435	0.0402673	0.014011	0	0.0106404	0	0.00042067	0.0931964	0.115995	0.142271	0.103625	0	0.0182749	0	0.0139277	0.00155103	0.067	0.136609	1.03186
TCGA-55-6986-01A-11R-1949-07	0.114558	0	0.0644756	0.0728426	0	0.18565	0.00445956	0.0295118	0.0201806	0	0	0.0246633	0.0107468	0.0511017	0.026809	0.19529	0.1205	0.0051244	0.0613079	0	0	0.0127781	0.001	0.353974	0.93521
TCGA-55-6712-01A-11R-1858-07	0.117244	0	0.0508468	0.127974	0	0.243226	0.0249831	0	0.0173807	0.0120895	0	0	0	0.136076	0.0978473	0.111855	0	0	0.0604789	0	0	0	0.003	0.31119	0.95696
TCGA-44-2662-01B-02R-A277-07	0.0100295	0	0.00252328	0	0	0.184015	0.00897275	0.0192129	0	0	0.030491	0	0.0272716	0.0774105	0.0416997	0.35789	0	0.0194779	0	0	0.149746	0.0712596	0.041	0.169645	1.021
TCGA-67-6215-01A-11R-1755-07	0.00462199	0.0216727	0	0.0621448	0	0.164127	0.00794649	0	0.0160643	0	0.014812	0.000285571	0.0320345	0.107184	0.00378098	0.219605	0.153735	0.0300754	0.15518	0	0	0.00673073	0.041	0.170793	1.01021
TCGA-MP-A4TD-01A-32R-A262-07	0.124706	0	0.197125	0.0762951	0	0.132756	0	0.0259226	0.0375059	0	0	0.0222608	0	0.228811	0.0107676	0.093129	0.00521541	0.00975168	0.0357531	0	0	0	0	0.451878	0.892513
TCGA-78-7536-01A-11R-2066-07	0.0552631	0	0.0791779	0.157172	0	0.16051	0.0402627	0.0332947	0	0	0	0.047202	0.0171132	0.0620821	0.0997907	0.200092	0.0269188	0	0.0160828	0	0	0.0050382	0.013	0.248655	0.983434
TCGA-86-6562-01A-11R-1755-07	0.0209571	0	0.0220298	0.0321213	0	0.242444	0.0195867	0.019739	0.0168083	0	0.0342824	0	0.0169535	0.215573	0.0461397	0.176712	0.0227244	0.0371523	0.0420806	0	0	0.0346958	0.119	0.0950844	1.0469
TCGA-05-4418-01A-01R-1206-07	0.112837	0	0.140722	0.120705	0	0.130553	0.0626759	0.0242428	0	0	0	0.0254105	0	0.099645	0.0761382	0.137903	0	0.00867384	0.0503541	0	0	0.0101404	0.001	0.350531	0.9394
TCGA-MP-A4T9-01A-11R-A24X-07	0.131362	0	0.0107252	0.0842957	0	0.21358	0.00831117	0.00255243	0.000855793	0	0.0281883	0	0.0178049	0.182885	0.0395112	0.171267	0.0158517	0.0209944	0.0662523	0	0	0.00556437	0.004	0.310794	0.954764
TCGA-78-7143-01A-11R-2039-07	0.0790937	0	0	0.0258081	0	0.191944	0.00354643	0.054955	0.0217996	0	0	0.00955956	0.0202834	0.120462	0.00600688	0.105377	0.140526	0.157094	0.0616324	0	0	0.00191242	0	0.404875	0.9138
TCGA-69-8255-01A-11R-2287-07	0.127092	0	0.099403	0.26073	0	0.077219	0.172114	0.0469653	0	0	0.00400037	0.020937	0.0137655	0.0400484	0.0521189	0.0612109	0.000688911	0.00166787	0.0220378	0	0	0	0.002	0.337963	0.94888
TCGA-05-4384-01A-01R-1755-07	0.120706	0	0.0630504	0.0612033	0	0.105598	0	0.0259361	0	0	0	0.0265311	0.0206574	0.170377	0.0164635	0.261177	0.0591307	0	0.0456702	0	0	0.0235002	0.001	0.385409	0.922873
TCGA-73-7499-01A-11R-2187-07	0.0706981	0	0.108911	0.221484	0	0.0690343	0.0783876	0.0351686	0.0555127	0	0	0.00169854	0	0.0637348	0.120279	0.0864692	0.0465685	0	0.0392933	0	0	0.00276101	0.006	0.297555	0.964337
TCGA-86-8075-01A-11R-2241-07	0.0527576	0	0.0465475	0.0142457	0	0.123694	0.0105992	0.0244786	0.022495	0	0	0.00288399	0.00405188	0.15157	0.06028	0.265415	0.0456306	0.0689639	0	0.0701701	1.39365e-05	0.0362033	0.072	0.127165	1.03582
TCGA-50-5946-02A-11R-2090-07	0.117022	0	0.228365	0.169724	0	0.0769464	0.0775698	0	0.0330282	0	0.021655	0	0	0.0765717	0.0837819	0.061135	0.0173288	0.00132253	0.0319916	0	0	0.00355775	0	0.447299	0.89575
TCGA-44-5645-01A-01R-1628-07	0.0952077	0	0.0409295	0.03784	0	0.237866	0.0175638	0.0193371	0.0524043	0	0	0.0187351	0.0208776	0.0813856	0.0241042	0.0930891	0.132386	0.0588907	0.0665225	0	0	0.0028602	0.001	0.381705	0.923647
TCGA-NJ-A4YQ-01A-11R-A262-07	0.0495249	0.0525846	0.0491571	0.181958	0	0.10429	0.0276583	0.0945686	0.0285393	0	0	0.0112649	0	0.215548	0.0624075	0.0998538	0	0	0.0226444	0	0	0	0.007	0.286735	0.969778
TCGA-49-4487-01A-21R-1858-07	0.119921	0.0022116	0.0780079	0.23548	0	0.0228299	0.0960284	0.0117701	0.068274	0	0	0	0	0.198739	0.0520781	0.090082	0	0.00955246	0.015025	0	0	0	0.002	0.323797	0.952099
TCGA-62-8398-01A-11R-2326-07	0.232221	0	0.0220078	0.0237086	0	0.200698	0.0112756	0.0148849	0.00877234	0	0.0111637	0.0440506	0.0186981	0.192332	0.0629338	0.0913031	0.0133769	0.000802193	0.0419485	0	0	0.00982313	0.001	0.351162	0.939171
TCGA-MP-A4SW-01A-21R-A24X-07	0.152784	0	0.20876	0.0541595	0	0.133344	0.0185278	0.0218627	0.0382493	0	0.0253263	0.00641779	0.00471007	0.119148	0.0147897	0.157149	0	0.0194645	0.0239474	0	0	0.00136019	0	0.558389	0.831024
TCGA-73-4677-01A-01R-1206-07	0.146407	0	0.154161	0.134509	0	0.20692	0	0.0178304	0	0	0	0.0136049	0.03142	0.00262775	0.0277122	0.121138	0.0560381	0.0254132	0.0514542	0	0	0.0107628	0	0.48318	0.875081
TCGA-86-8673-01A-11R-2403-07	0.0444211	0	0.0846733	0.183828	0	0.0605379	0.0418024	0.0357518	0.0496304	0	0.0455331	0.0237576	0	0.260985	0.0552961	0.111791	0	0	0	0	0	0.00199166	0.022	0.213101	1.00532
TCGA-75-5146-01A-01R-1628-07	0.0972652	0	0.232867	0.0834131	0	0.200026	0.010493	0.0258204	0.0106503	0	0	0.0240822	0.0154092	0.0131903	0.043063	0.131499	0.0320064	0.0189656	0.0460217	0	0	0.0152273	0	0.449009	0.893819
TCGA-49-4490-01A-21R-1858-07	0.10578	0	0.0133653	0.0833302	0	0.179453	0	0.0549957	0.0859743	0	0	0.0316074	0.00744631	0.218785	0.0694821	0.0587865	0.0120057	0.0152825	0.0637053	0	0	0	0.01	0.267979	0.976534
TCGA-71-8520-01A-11R-2403-07	0.173276	0	0.0257149	0	0	0.124298	0.00544141	0.0129636	0.025194	0.0134405	0.0417412	0	0	0.32981	0.0171134	0.144876	0	0.0329577	0.0524984	0	0	0.00067471	0.001	0.364238	0.935618
TCGA-55-7913-01B-11R-2241-07	0.106323	0	0.118012	0.0524462	0	0.0862814	0.0265034	0.0664865	0.0298002	0	0.00560694	0	0	0.354429	0.0344902	0.0585535	0.0446998	0	0	0	0	0.0163667	0.002	0.329531	0.955696
TCGA-44-7669-01A-21R-2066-07	0.0838564	0	0.0452851	0.0592268	0	0.211531	0.0524086	0	0	0	0.020509	0.00346465	0.00914536	0.0878146	0.141848	0.179178	0.0338338	0	0.0650666	0	0	0.00683174	0.013	0.253869	0.979045
TCGA-55-8505-01A-11R-2403-07	0.0306323	0	0.0756162	0.0309395	0	0.0959079	0	0.0136271	0.029625	0	0	0.0157399	0	0.507848	0.0312175	0.141657	0	2.38658e-05	0.00667341	0.013121	0	0.00737136	0.069	0.133778	1.08086
TCGA-50-6595-01A-12R-1858-07	0.0218655	0	0	0.0338	0	0.185437	0.0361162	0.0176093	0	0	0.0202391	0.0305408	0	0.221471	0.133689	0.215841	0	0.0173686	0.0596843	0	0	0.00633885	0.007	0.279952	0.975466
TCGA-62-A471-01A-12R-A24H-07	0.219154	0	0.0579032	0.157496	0	0.0888421	0.0378264	0.0249399	0.0143119	0	0.0648857	0.0483134	0.0113546	0.141364	0.0156602	0.0288003	0	0.0342719	0.0459102	0	0	0.00896651	0.001	0.376283	0.929307
TCGA-78-7161-01A-11R-2039-07	0.138691	0	0.164092	0.0479301	0	0.210522	0	0.0251701	0.0165119	0	0	0.0818375	0	0.106825	0.0252289	0.0672562	0	0.0444143	0.0546055	0	0	0.0169147	0.001	0.359922	0.938268
TCGA-53-A4EZ-01A-12R-A24X-07	0.134407	0	0.0440543	0.119079	0	0.200139	0.0436654	0.056024	0.00172844	0	0	0.00734823	0.0164049	0.0661934	0.0567315	0.0959337	0.110042	0	0.0400885	0	0	0.00816026	0.008	0.27598	0.968749
TCGA-62-8397-01A-11R-2326-07	0.0625822	0	0.0252758	0.037388	0	0.176023	0.0051645	0	0.0132916	0	0	0.0470245	0.0875012	0	0	0.169395	0.156617	0.0238222	0.195915	0	0	0	0.031	0.18848	0.998583
TCGA-67-4679-01B-01R-1755-07	0.0727702	0	0.00980335	0.0751559	0	0.209137	0.00805717	0.0101624	0	0	0	0.0206378	0.0890226	0	0.0237505	0.0705659	0.215018	0.0126463	0.173079	0	0.000852868	0.0093409	0.002	0.34109	0.940138
TCGA-38-7271-01A-11R-2039-07	0.00308881	0.161067	0.0394935	0.206234	0	0.195326	0.0226956	0	0.060348	0	0	0.0105889	0.00315821	0.0992864	0.0225783	0.101822	0.0228864	0.0153717	0.0327472	0	0	0.00330783	0.001	0.357573	0.937287
TCGA-50-5944-01A-11R-1755-07	0.106683	0	0.0267625	0.0449038	0	0.119424	0	0.0133835	0.0148118	0	0	0.0203299	0.0485464	0.130014	0.0312075	0.290362	0.0150691	0.00141816	0.13664	0	0.000444193	0	0.002	0.334478	0.944322
TCGA-80-5608-01A-31R-1949-07	0.0669128	0	0.0696686	0.128779	0	0.152978	0.0306314	0.0114339	0.0357245	0	0.0449634	0.0134644	0	0.0780537	0.0702826	0.114059	0.0381949	0.0431037	0.0573205	0	0	0.04443	0.012	0.264825	0.972625
TCGA-91-7771-01A-11R-2170-07	0.126476	0	0.0767576	0.0998686	0	0.35234	0.023748	0.00428273	0	0	0	0.0133916	0.00897032	0.0252794	0.0650553	0.140476	0.0237326	0.00536078	0.0298822	0	0	0.00437911	0.003	0.31176	0.958907
TCGA-55-8207-01A-11R-2241-07	0.0842368	0	0.016837	0.0736121	0	0.183686	0.00194565	0.0116672	0.0129539	0	0.00341563	0.00132483	0.045392	0.120961	0.0135002	0.185678	0.126974	0.0224302	0.0840994	0	0	0.0112855	0.002	0.33025	0.945062
TCGA-62-A46O-01A-11R-A24H-07	0.335246	0	0.267519	0	0	0.113468	0.00442824	0.0254202	0.0180975	0	0.0376105	0.0124177	0.00602699	0.0622257	0.002779	0.0234618	0	0.0871461	0	0	0.0041535	0	0	0.529322	0.859624
TCGA-44-A47A-01A-21R-A24H-07	0.0533057	0	0.00801028	0.0250628	0	0.14386	0.017238	0.0413413	0.0556807	0	0.00431419	0	0.00879623	0.0896227	0.000985265	0.0518325	0.308019	0.130215	0.0617159	0	0	0	0	0.394043	0.918834
TCGA-44-7661-01A-11R-2066-07	0.0270686	0	0	0.0467225	0	0.170842	0.129188	0.0190908	0	0	0	0.0165261	0.0532493	0.0795769	0.0609013	0.127052	0.0799972	0.116339	0.0592543	0	0.00658709	0.00760511	0.002	0.339553	0.94101
TCGA-J2-8194-01A-11R-2241-07	0.106584	0	0.06798	0.0485801	0	0.218674	0.00698538	0.0173896	0	0	0.00505811	0	0.0689467	0.0217388	0.0458928	0.20177	0.102434	0.01278	0	0.0199878	0	0.0551986	0.013	0.244234	0.980435
TCGA-95-A4VN-01A-11R-A262-07	0.0439949	0	0.00379073	0.150859	0	0.154122	0.0940127	0.0410765	0.00159286	0	0.0180884	0.0169833	0.00410859	0.110865	0.0952866	0.191974	0.0427564	0.00547331	0.0178242	0	0	0.00719197	0.001	0.361621	0.933409
TCGA-50-5932-01A-11R-1755-07	0.0597029	0	0.111354	0.049593	0	0.186658	0	0.0411376	0.00319886	0	0.000840906	0.0245914	0.0244902	0.116471	0.0319869	0.242101	0	0.0340352	0.061759	0	0	0.0120809	0.006	0.299005	0.959498
TCGA-44-2657-01A-01R-1107-07	0.0974536	0.00770173	0.18154	0.196653	0	0.11368	0.0487443	0.0480329	0.0399485	0	0	0	0.00672996	0.0391508	0.0510569	0.0963486	0.0308095	0.00624713	0.0333343	0	0	0.00256969	0	0.489536	0.871239
TCGA-MP-A5C7-01A-11R-A262-07	0.0548178	0	0.0793491	0.0363582	0	0.292422	0	0.0382498	0	0	0	0.0527212	0.0104983	0.039002	0.060187	0.161096	0.0788157	0.0353286	0.0611539	0	0	0	0.027	0.197379	1.00014
TCGA-75-7031-01A-11R-1949-07	0.071439	0	0.0995444	0.13892	0	0.21055	0.0539949	0.0206053	0.0126326	0	0.0277246	0.00815364	0.00799471	0.0916179	0.0848755	0.109489	0.0201238	0.00273962	0.0317144	0	0	0.00788142	0.002	0.34144	0.942888
TCGA-55-8087-01A-11R-2241-07	0	0.0193126	0.000678594	0.0349285	0	0.133735	0	0.00286118	0.0164436	0	0	0.028005	0.0170888	0	0.0165533	0.0809569	0.480158	0	0.155088	0	0	0.0141896	0.002	0.328095	0.951672
TCGA-55-8621-01A-11R-2403-07	0.093895	0	0.127233	0.0873279	0	0.133398	0.0106975	0	0	0	0	0.0330491	0.0204102	0.0970682	0.0787177	0.140168	0.0595513	0	0.105454	0	0	0.0130295	0	0.441818	0.897025
TCGA-55-A492-01A-11R-A24H-07	0.145944	0	0.306072	0.0587857	0	0.0488983	0.0318185	0.0565272	0.0134175	0	0.0179674	0	0.00541069	0.0569831	0.0263763	0.15579	0.00439306	0.0216049	0.0500117	0	0	0	0	0.610741	0.791632
TCGA-55-8085-01A-11R-2241-07	0.121014	0	0.0883299	0.140647	0	0.0853329	0.0684581	0.0525284	0.057391	0	0	0.0176074	0.0267615	0.137364	0.0760465	0.0694155	0.0214392	0.0242345	0.00721858	0	0	0.00621159	0.001	0.374323	0.927956
TCGA-NJ-A55O-01A-11R-A262-07	0.0986435	0	0.0253921	0.0332574	0	0.176476	0.0104075	0.0397859	0.0176543	0	0	0.0234188	0	0.115337	0.0795245	0.266665	0.0204652	0.00227302	0.0863959	0	0	0.00430405	0.002	0.34138	0.941135
TCGA-05-4390-01A-02R-1755-07	0.0155222	0	0.0225685	0.0528323	0	0.0996993	0.0907631	0	0.013934	0	0.0126392	0	0	0.461887	0.0481296	0.142002	0	0	0.0321087	0	0	0.00791337	0.203	0.0576504	1.10281
TCGA-97-7552-01A-11R-2039-07	0.104322	0	0.131539	0.27122	0	0.109397	0.015849	0.00653509	0.0182204	0.0140479	0	0.0104117	0	0.124562	0.0928112	0.0426534	0.0220774	0	0.0363544	0	0	0	0	0.398738	0.919302
TCGA-80-5611-01A-01R-1628-07	0	0.0148956	0.00167815	0.0446684	0	0.101112	0.0148699	0.0373326	0.0397949	0	0	0.00544715	0.0477828	0.426905	0.0878783	0.133924	0.0164687	0	0.0272421	0	0	0	0.023	0.209579	1.02604
TCGA-78-8648-01A-11R-2403-07	0.0768116	0	0.117966	0.111105	0	0.0866601	0.0165593	0.0326937	0.0143999	7.99937e-05	0	0.02003	0	0.332915	0.0288508	0.110367	0.00302804	0	0.0463536	0	0	0.00217942	0.006	0.296805	0.969355
TCGA-91-A4BD-01A-11R-A24H-07	0.00676505	0	0.0577035	0.026974	0	0.138181	0	0.0359015	0.0236163	0	0	0.0247628	0.159286	0.0489909	0.0162623	0.214392	0.0363246	0.0437267	0.167113	0	0	0	0.034	0.182766	1.00119
TCGA-78-8655-01A-11R-2403-07	0.023697	0.0144311	0.00111817	0.105892	0	0.108536	0.021476	0.0238104	0.0248691	0	0	0.0137165	0.00881043	0.298733	0.0750249	0.169322	0.0266876	0	0.0829773	0	0	0.000898464	0.023	0.208102	1.00709
TCGA-78-7162-01A-21R-2066-07	0.105504	0	0.0682979	0.132987	0	0.231811	0.00734673	0.0453865	0	0	0	0.0295092	0.0114475	0.0300092	0.0512349	0.120568	0.0264092	0.0370908	0.102398	0	0	0	0.006	0.293782	0.962812
TCGA-49-4494-01A-01R-1206-07	0.0400505	0	0.0246857	0.161509	0	0.113257	0.0371347	0.0418216	0.0297147	0	0	0.0141058	0.0217979	0.0810065	0.0680657	0.140938	0.189368	0.00488003	0.016533	0	0	0.015131	0.068	0.135098	1.02464
TCGA-55-7728-01A-11R-2187-07	0.0587151	0.00197427	0.00507685	0.0425123	0	0.0390612	0	0.0185308	0.0613164	0	0	0.00188232	0	0.506613	0.033457	0.203425	0.00839326	0	0.0190417	0	0	0	0.001	0.350964	0.964356
TCGA-86-6851-01A-11R-1949-07	0.00432381	0.00802017	0.109718	0.119924	0	0.196698	0.059065	0.0588177	0.0226088	0.0327697	0.0195801	0.0115607	0	0.112035	0.0838497	0.10262	0.0106033	0	0.0470895	0	0	0.000716129	0.013	0.246468	0.985882
TCGA-86-8359-01A-11R-2326-07	0.15754	0	0.0639377	0.271213	0	0.12056	0.0357772	0.0640196	0.0712536	0	0	0.0308317	0.0103542	0.09065	0.0265104	0.0288651	0	0.000647553	0	0	0	0.0278399	0.002	0.327929	0.959773
TCGA-67-6216-01A-11R-1755-07	0.080766	0	0.0706295	0.0796819	0	0.130573	0.0132994	0.0195172	0.0422232	0	0	0.0439334	0.078968	0.00762427	0.0274417	0.0952304	0.194038	0.0173979	0.0967779	0	0	0.001898	0.014	0.239095	0.97907
TCGA-69-8453-01A-12R-2326-07	0.0356577	0.00151856	0	0.0935727	0	0.125086	0.0117969	0.0349693	0.0170079	0	0	0.00636875	0.00596977	0.315667	0.0692512	0.190101	0.046902	0	0.0409707	0	0	0.00516057	0	0.442822	0.896532
TCGA-55-6983-01A-11R-1949-07	0.06345	0.112257	0.0484613	0.128192	0	0.199344	0.00134863	0.0315122	0.0437875	0	0	0.0163316	0	0.178386	0.019983	0.0834641	0.0394665	0.00785746	0.0225015	0	0	0.00365727	0.002	0.339046	0.94556
TCGA-75-6212-01A-11R-1755-07	0.142332	0	0.115505	0.0232952	0	0.146339	0.00834639	0.0112851	0.0288737	0	0	0	0	0.0285193	0.0154469	0.14946	0.20106	0.0151947	0.101272	0	0	0.0130691	0	0.414515	0.909511
TCGA-44-2666-01A-01R-0946-07	0.0727898	0	0.12496	0.0848484	0	0.137757	0	0.0326351	0	0	0	0.0312554	0.00659836	0.0316891	0.00783312	0.0592717	0.0633561	0.0319017	0.238894	0	0.0704498	0.00576072	0.001	0.347294	0.93918
TCGA-64-1680-01A-02R-0946-07	0.15646	0	0.0838159	0.0635651	0	0.202959	0	0.0618049	0	0.0216647	0	0.0264309	0	0.0188597	0.0579678	0.157592	0.0374065	0.0139352	0.0929932	0	0	0.00454472	0.012	0.264889	0.975405
TCGA-73-7498-01A-12R-2187-07	0.0416149	0	0.142389	0.0507694	0	0.299377	0.00969504	0.00216154	0.0457804	0	0	0.0178352	0.0476092	0.0158882	0.030434	0.146973	0.0402968	0.0179162	0.0912592	0	0	0	0.011	0.266318	0.974575
TCGA-55-7284-01B-11R-2241-07	0.0562919	0	0.0165581	0.0839881	0	0.103053	0.00840821	0.011683	0.0155626	0	0	0.0161112	0	0.308255	0.0753045	0.187643	0.0273437	0	0.0754982	0	0	0.0142989	0.007	0.287556	0.972025
TCGA-55-8096-01A-11R-2241-07	0	0.0403457	0.0657699	0.0493209	0	0.0934101	0.0401085	0	0.0161687	0	0.011023	0	0.0062682	0.386802	0.0402242	0.177355	0.0220763	0	0.0431814	0	0	0.00794553	0.038	0.174805	1.03379
TCGA-93-A4JN-01A-11R-A24X-07	0.0609606	0.0497595	0.0939047	0.0487444	0	0.172484	0.00825484	0.0465043	0.0466352	0	0.0072827	0.00602731	0.0058873	0.143387	0.0346901	0.149419	0.0191748	0.0150729	0.0827837	0	0	0.00902669	0.006	0.2994	0.959238
TCGA-93-A4JP-01A-11R-A24X-07	0.0553976	0	0	0.028696	0	0.0672566	0	0.0325143	0	0	0.00811662	0.00545255	0.0255507	0.158127	0.0894166	0.327853	0.0196313	0.0464508	0.115054	0	0.0177258	0.00275613	0.002	0.32451	0.95248
TCGA-75-6203-01A-11R-1755-07	0.0436064	0	0.014523	0.0994072	0	0.177211	0	0	0	0	0.0157317	0.00768418	0.00635814	0.208336	0.0187056	0.270063	0.0381105	0.0163004	0.0719163	0	0	0.012046	0.002	0.338816	0.94498
